# Supplementary material for: A survey of highly cited studies on plant pathogen effectors during the last two decades (2000-2020)
Source: Front Plant Sci. 2022 Dec 5;13:920281. doi: 10.3389/fpls.2022.920281 (PMC9762492; doi:10.3389/fpls.2022.920281)
Supplement: Supplementary file 1 [file DataSheet_1.zip]

Archive with 6 entries (6 files):
- Data Sheet 1 (17)/Dataset 1.xlsx
- Data Sheet 1 (17)/Dataset 2.docx
- Data Sheet 1 (17)/Dataset 3.xlsx
- Data Sheet 1 (17)/Supplementary Figures.DOCX
- Data Sheet 1 (17)/Supplementary Methods.docx
- Data Sheet 1 (17)/Supplementary Text.DOCX
