# Supplementary material for: A survey of highly cited studies on plant pathogen effectors during the last two decades (2000-2020)
Source: Front Plant Sci. 2022 Dec 5;13:920281. doi: 10.3389/fpls.2022.920281 (PMC9762492; doi:10.3389/fpls.2022.920281)
Supplement: Supplementary file 1 [file DataSheet_1.zip › Data Sheet 1 (17)/Dataset 1.xlsx]

## Sheet: Dataset 1
Louet_Dataset1
Highly Influential studies in plant Pathogen Effectors (HIPE) reference	Presence of the HIPE in the HIPPY collection (Petre et al., 2022)	Publication type (Figure 1)	2021 5-year journal impact factor (accessed in July 2021) (Figure 1)	Keyword search that identified the HIPE (Figure 1)	HIPE annual citation rate (i.e. average number of citations received per year, accessed in july 2021) (Figure 1 & Table 1)	Total number of corresponding authors (Table 1)	Total number of differently affiliated corresponding author (Table 1)	Corresponding author name primarily affiliated in the HIPE (Table 1)	Institution to which corresponding author (primarily affiliated in the HIPE) are primarily affiliated (Table 1)	Country to which corresponding author institution (primarily affiliated in the HIPE) is located (Table 1)	HIPE total number of citations (data from the Web of Science, accessed in july 2021) (Table 1)	Journal full name (Table 1)	HIPE publication year (Figure 2 & Figure 4)	HIPE main topic (Figure 2 & Supplementary Figure S3)	HIPE subtopic (Figure 2 & Supplementary Figure S3)	Alternative topic assignment (Figure 2 & Supplementary Figure S3)	HIPE title (Figure 4)	HIPE abstract (Figure 4)	Pathogen (or group of pathogens) addressed in the HIPE (if any; '-': no plant emphasized in the HIPE) (Figure 5)	Taxonomic group (or group of taxonomic groups) addressed in the HIPE (if any; '-': no plant emphasized in the HIPE) (Figure 5)
Abramovitch & Martin, 2005	No	Review	15.636	Plant pathogen avirulence effector	3.0625	1	1	Martin, GB	Cornell University	USA	49	FEMS Microbiology Reviews	2005	ETS	Functional characterization	-	AvrPtoB: A bacterial type III effector that both elicits and suppresses programmed cell death associated with plant immunity	Pseudomonas syringae pv. tomato DC3000 is a model pathogen for studying the molecular basis of plant immunity and disease susceptibility in tomato and Arabidopsis. DC3000 uses a type III secretion system to inject effector proteins into the plant cell. Type III effectors are thought to promote bacterial virulence by suppressing plant defenses and enhancing access to nutrients trapped in the plant…	Pseudomonas syringae	Bacterium
Abramovitch et al., 2003	No	Original research article	10.373	Plant pathogen avirulence effector	16.7222	1	1	Martin, GB	Cornell University	USA	301	The EMBO Journal	2003	ETS	Functional characterization	-	Pseudomonas type III effector AvrPtoB induces plant disease susceptibility by inhibition of host programmed cell death	The AvrPtoB type III effector protein is conserved among diverse genera of plant pathogens suggesting it plays an important role in pathogenesis. Here we report that Pseudomonas AvrPtoB acts inside the plant cell to inhibit programmed cell death (PCD) initiated by the Pto and Cf9 disease resistance proteins and, remarkably, the pro-apoptotic mouse protein Bax. AvrPtoB also suppressed PCD in yeast…	Pseudomonas syringae	Bacterium
Abramovitch et al., 2006	No	Review	70.362	Plant pathogen virulence effector	18.4667	1	1	Martin, GB	Boyce Thompson Institute for Plant Research	USA	277	Nature Reviews Molecular Cell Biology	2006	ETS	Bacterium review	-	Bacterial elicitation and evasion of plant innate immunity	Recent research on plant responses to bacterial attack has identified extracellular and intracellular host receptors that recognize conserved pathogen-associated molecular patterns and more specialized virulence proteins, respectively. These findings have shed light on our understanding of the molecular mechanisms by which bacteria elicit host defences and how pathogens have evolved to evade or s…	-	Bacterium
Alegado et al., 2003	No	Review	4.206	Plant pathogen virulence effector	4.94444	1	1	Tan, MW	University School of Medicine	USA	89	Cellular Microbiology	2003	Pathogen highlight	Nematode	-	Characterization of mediators of microbial virulence and innate immunity using the Caenorhabditis elegans host– pathogen model	The soil-borne nematode, Caenorhabditis elegans , is emerging as a versatile model in which to study host– pathogen interactions. The worm model has shown to be particularly effective in elucidating both microbial and animal genes involved in toxin-mediated killing. In addition, recent work on worm infection by a variety of bacterial pathogens has shown that a number of virulence regulatory genes…	Caenorhabditis elegans	Nematode
Alfano et al., 2000	No	Original research article	10.62	Plant pathogen effector; Plant pathogen avirulence effector	12.8095	1	1	Collmer, A	Cornell University	USA	269	Proceedings of the National Academy of Science USA	2000	Effector trafficking	Type III/IV bacterial system	-	The Pseudomonas syringae Hrp pathogenicity island has a tripartite mosaic structure composed of a cluster of type III secretion genes bounded by exchangeable effector and conserved effector loci that contribute to parasitic fitness and pathogenicity in plants	The plant pathogenic bacterium Pseudomonas syringae is divided into pathovars differing in host specificity, with P. syringae pv. syringae (Psy) and P. syringae pv. tomato (Pto) representing particularly divergent pathovars. P. syringae hrp/hrc genes encode a type III protein secretion system that appears to translocate Avr and Hop effector proteins into plant cells. DNA sequence analysis of the …	Pseudomonas syringae	Bacterium
Alfano et al., 2004	No	Review	13.878	Plant pathogen effector; Plant pathogen avirulence effector; Plant pathogen virulence effector	32.5294	2	2	Alfano, JR	University of Nebraska	USA	553	Annual Review of Phytopathology	2004	Effector trafficking	Type III/IV bacterial system	-	Type III secretion system effector proteins: Double agents in bacterial disease and plant defense	Many phytopathogenic bacteria inject virulence effector proteins into plant cells via a Hrp type III secretion system (TTSS). Without the TTSS, these pathogens cannot defeat basal defenses, grow in plants, produce disease lesions in hosts, or elicit the hypersensitive response (HR) in nonhosts. Pathogen genome projects employing bioinformatic methods to identify TTSS Hrp regulon promoters and TTS…	-	Bacterium
Allen et al., 2004	No	Original research article	44.372	Plant pathogen effector; Plant pathogen avirulence effector	18.4706	1	1	Beynon, JL	University of Warwick	UK	314	Science	2004	ETI	Effector recognition	-	Host-parasite coevolutionary conflict between Arabidopsis and downy mildew	Plants are constantly exposed to attack by an array of diverse pathogens but lack a somatically adaptive immune system. In spite of this, natural plant populations do not often suffer destructive disease epidemics. Elucidating how allelic diversity within plant genes that function to detect pathogens (resistance genes) counteracts changing structures of pathogen genes required for host invasion (…	Hyaloperonospora parasitica	Oomycete
An et al., 2020	No	Review	15.636	Plant pathogen virulence effector	26	1	1	Tang, JL	University of Guangxi	China	26	Fems Microbiology reviews	2020	Pathogen highlight	Bacterium	-	Mechanistic insights into host adaptation, virulence and epidemiology of the phytopathogen Xanthomonas	Xanthomonas is a well-studied genus of bacterial plant pathogens whose members cause a variety of diseases in economically important crops worldwide. Genomic and functional studies of these phytopathogens have provided significant understanding of microbial-host interactions, bacterial virulence and host adaptation mechanisms including microbial ecology and epidemiology. In addition, several stra…	Xanthomonas sp.	Bacterium
Anderson et al., 2015	No	Review	4.282	Plant pathogen avirulence effector	11.8333	1	1	McDowell, JM	Virginia Polytechnic Institute and State University	USA	71	Molecular Plant-Microbe Interactions	2015	ETS	Filamentous pathogen review	-	Recent progress in RXLR effector research	Some of the most devastating oomycete pathogens deploy effector proteins, with the signature amino acid motif RXLR, that enter plant cells to promote virulence. Research on the function and evolution of RXLR effectors has been very active over the decade that has transpired since their discovery. Comparative genomics indicate that RXLR genes play a major role in virulence for Phytophthora and dow…	-	Oomycete
Aung et al., 2020	No	Original research article	10.144	Plant pathogen avirulence effector	6	2	1	He, SY	University of Michigan State	USA	6	The Plant Cell	2020	ETS	Functional characterization	-	Pathogenic Bacteria Target Plant Plasmodesmata to Colonize and Invade Surrounding Tissues([CC-BY])	A hallmark of multicellular organisms is their ability to maintain physiological homeostasis by communicating among cells, tissues, and organs. In plants, intercellular communication is largely dependent on plasmodesmata (PD), which are membrane-lined channels connecting adjacent plant cells. Upon immune stimulation, plants close PD as part of their immune responses. Here, we show that the bacter…	Pseudomonas syringae	Bacterium
Axtell & Staskawicz, 2003	Yes	Original research article	38.62	Plant pathogen effector; Plant pathogen avirulence effector	31.5556	1	1	Staskawicz, BJ	University of California	USA	568	Cell	2003	ETI	Effector recognition	-	Initiation of RPS2-specified disease resistance in Arabidopsis is coupled to the AvrRpt2-directed elimination of RIN4	Plants have evolved a sophisticated innate immune system to recognize invading pathogens and to induce a set of host defense mechanisms resulting in disease resistance. Pathogen recognition is often mediated by plant disease resistance (R) proteins that respond specifically to one or a few pathogen-derived molecules. This specificity has led to suggestions of a receptor-ligand mode of R protein f…	Pseudomonas syringae	Bacterium
Bai et al., 2012	No	Original research article	6.479	Plant pathogen avirulence effector	15.1111	1	1	Shen, QH	Institute of Genetics and Developmental Biology	China	136	PLOS Pathogens	2012	ETI	Immune receptor	-	Structure-function analysis of barley NLR immune receptor MLA10 reveals its cell compartment specific activity in cell death and disease resistance	Plant intracellular immune receptors comprise a large number of multi-domain proteins resembling animal NOD-like receptors (NLRs). Plant NLRs typically recognize isolate-specific pathogen-derived effectors, encoded by avirulence (AVR) genes, and trigger defense responses often associated with localized host cell death. The barley MLA gene is polymorphic in nature and encodes NLRs of the coiled-co…	Blumeria graminis f. sp. hordei	Fungus
Baltrus et al., 2011	No	Original research article	6.479	Plant pathogen avirulence effector	26.5	2	1	Jones, CD	University of North Carolina	USA	265	PLOS Pathogens	2011	Pathoresources	Omic data	-	Dynamic Evolution of Pathogenicity Revealed by Sequencing and Comparative Genomics of 19 Pseudomonas syringae Isolates	Closely related pathogens may differ dramatically in host range, but the molecular, genetic, and evolutionary basis for these differences remains unclear. In many Gram- negative bacteria, including the phytopathogen Pseudomonas syringae, type III effectors (TTEs) are essential for pathogenicity, instrumental in structuring host range, and exhibit wide diversity between strains. To capture the dyn…	Pseudomonas syringae	Bacterium
Belkhadir et al., 2004	No	Review	8.483	Plant pathogen effector; Plant pathogen avirulence effector	20.7059	1	1	Dangl, JL	University of North Carolina	USA	352	Current Opinion in Plant Biology	2004	ETI	Immune receptor	-	Plant disease resistance protein signaling: NBS-LRR proteins and their partners	Most plant disease resistance (R) proteins contain a series of leucine-rich repeats (LRRs), a nucleotide-binding site (NBS), and a putative amino-terminal signaling domain. They are termed NBS-LRR proteins. The LRRs of a wide variety of proteins from many organisms serve as protein interaction platforms, and as regulatory modules of protein activation. Genetically, the LRRs of plant R proteins ar…	-	-
Bent & Mackey, 2007	No	Review	13.878	Plant pathogen effector; Plant pathogen avirulence effector	36.5	1	1	Bent, AF	University of Winsconsin-Madison	USA	511	Annual Review of Phytopathology	2007	General review	Recognition model	-	Elicitors, effectors, and R genes: The new paradigm and a lifetime supply of questions	The plant basal immune system can detect broadly present (m) under bar icrobe-(a) under bar ssociated (m) under bar olecular (p) under bar atterns (MAMPs, also called PAMPs) and induce defenses, but adapted microbes express a suite of effector proteins that often act to suppress these defenses. Plants have evolved other receptors (R proteins) that detect these pathogen effectors and activate stro…	-	-
Bialas et al., 2018	No	Review	4.282	Plant pathogen avirulence effector	11.3333	1	1	Kamoun, S	TSL (The Sainsbury Laboratory)	UK	34	Molecular Plant-Microbe Interactions	2018	General review	Pathosystem evolution	-	Lessons in effector and NLR biology of plant-microbe systems	A diversity of plant-associated organisms secrete effectors-proteins and metabolites that modulate plant physiology to favor host infection and colonization. However, effectors can also activate plant immune receptors, notably nucleotide-binding domain and leucine-rich repeat region (NLR)-containing proteins, enabling plants to fight off invading organisms. This interplay between effectors, their…	Magnaporthe oryzae	Fungus
Bigeard et al., 2015	No	Review	12.744	Plant pathogen effector	51.5	1	1	Hirt, H	INRAE (french national institute for agriculture, food, and environnement)	France	309	Molecular Plant	2015	PTI	Signaling mechanism	-	Signaling mechanisms in pattern-triggered immunity (PTI)	In nature, plants constantly have to face pathogen attacks. However, plant disease rarely occurs due to efficient immune systems possessed by the host plants. Pathogens are perceived by two different recog- nition systems that initiate the so-called pattern-triggered immunity (PTI) and effector-triggered immunity (ETI), both of which are accompanied by a set of induced defenses that usually repel…	-	-
Boch & Bonas, 2010	No	Review	13.878	Plant pathogen effector; Plant pathogen avirulence effector; Plant pathogen virulence effector	49.3636	1	1	Boch, J	University of Halle Wittenberg	Germany	543	Annual Review of Phytopathology	2010	ETS	Bacterium review	-	Xanthomonas AvrBs3 Family-Type III Effectors: Discovery and Function	Xanthomonads are bacterial plant pathogens that cause diseases on many plant species, including important crops. Key to pathogenicity of most Xanthomonas pathovars is a Hrp-type III secretion (T3S) system that translocates effector proteins into plant cells. Within the eukaryotic cell, the effectors are thought to perform a variety of tasks to support bacterial virulence, proliferation, and disse…	Xanthomonas sp.	Bacterium
Boller & Felix, 2009	Yes	Review	24.792	Plant pathogen effector	145	2	2	Boller, T	University of Basel	Switzerland	1740	Annual Review of Plant Biology	2009	General review	Host immunity	-	A renaissance of elicitors: perception of microbe-associated molecular patterns and danger signals by pattern-recognition receptors	Microbe-associated molecular patterns (MAMPs) are molecular signa- tures typical of whole classes of microbes, and their recognition plays a key role in innate immunity. Endogenous elicitors are similarly recog- nized as damage-associated molecular patterns (DAMPs). This review focuses on the diversity of MAMPs/DAMPs and on progress to iden- tify the corresponding pattern recognition receptors (P…	-	-
Bonas & Lahaye, 2002	No	Review	7.487	Plant pathogen avirulence effector	6.84211	2	1	Bonas, U	University of Halle Wittenberg	Germany	130	Current Opinion in Microbiology	2002	General review	Recognition model	-	Plant disease resistance triggered by pathogen-derived molecules: refined models of specific recognition	Plant disease resistance is often determined by complementary pairs of resistance genes (from the plant) and avirulence genes (from the invading pathogen). This gene-for-gene interaction has generally been interpreted as a receptor-ligand model in which the avirulence protein binds to the corresponding resistance protein, which in turn initiates plant defense. Recent studies indicate that co-loca…	-	-
Bos et al., 2006	No	Original research article	7.627	Plant pathogen virulence effector	17.0667	1	1	Kamoun, S	University of Ohio State	USA	256	The Plant Journal	2006	ETS	Functional characterization	-	The C-terminal half of Phytophthora infestans RXLR effector AVR3a is sufficient to trigger R3a-mediated hypersensitivity and suppress INF1-induced cell death in Nicotiana benthamiana	The RXLR cytoplasmic effector AVR3a of Phytophthora infestans confers avirulence on potato plants carrying the R3a gene. Two alleles of Avr3a encode secreted proteins that differ in only three amino acid residues, two of which are in the mature protein. Avirulent isolates carry the Avr3a allele, which encodes AVR3a(KI) (containing amino acids C-19, K-80 and I-103), whereas virulent isolates expre…	Phytophthora infestans	Oomycete
Bos et al., 2010	No	Original research article	13.878	Plant pathogen avirulence effector	24.7273	1	1	Hogenhout, S	John Innes Centre	UK	272	PLOS Genetics	2010	Pathoresources	Omic data	-	A Functional Genomics Approach Identifies Candidate Effectors from the Aphid Species Myzuspersicae (Green Peach Aphid)	Aphids are amongst the most devastating sap-feeding insects of plants. Like most plant parasites, aphids require intimate associations with their host plants to gain access to nutrients. Aphid feeding induces responses such as clogging of phloem sieve elements and callose formation, which are suppressed by unknown molecules, probably proteins, in aphid saliva. Therefore, it is likely that aphids,…	Myzus persicae	Aphid
Bouras et al., 2015	No	Original research article	10.144	Plant pathogen avirulence effector	12.1667	1	1	Keller, B	University of Zurich	Switzerland	73	The Plant Cell	2015	ETI	Effector recognition	-	Multiple avirulence loci and allele-specific effector recognition control the Pm3 race-specific resistance of wheat to powdery mildew	In cereals, several mildew resistance genes occur as large allelic series; for example, in wheat (Triticum aestivum and Triticum turgidum), 17 functional Pm3 alleles confer agronomically important race-specific resistance to powdery mildew (Blumeria graminis). The molecular basis of race specificity has been characterized in wheat, but little is known about the corresponding avirulence genes in p…	Blumeria graminis	Fungus
Bourras et al., 2019	No	Original research article	13.611	Plant pathogen avirulence effector	13	3	2	Keller, B	University of Zurich	Switzerland	26	Nature Communications	2019	ETI	Effector recognition	-	The AvrPm3-Pm3 effector-NLR interactions control both race-specific resistance and host-specificity of cereal mildews on wheat	The wheat Pm3 resistance gene against the powdery mildew pathogen occurs as an allelic series encoding functionally different immune receptors which induce resistance upon recognition of isolate-specific avirulence (AVR) effectors from the pathogen. Here, we describe the identification of five effector proteins from the mildew pathogens of wheat, rye, and the wild grass Dactylis glomerata, specif…	Blumeria graminis f. sp. tritici	Fungus
Brooks et al., 2005	No	Original research article	4.55	Plant pathogen virulence effector	13.375	1	1	Kunkel, BN	University of Washington	USA	214	Molecular Plant Pathology	2005	ETS	Functional characterization	-	The Pseudomonas syringae phytotoxin coronatine promotes virulence by overcoming salicylic acid-dependent defences in Arabidopsis thaliana	Successful pathogen infection likely involves the suppression of general antimicrobial host defences. One Pseudomonas syringae virulence factor proposed to act in this manner is coronatine (COR), a phytotoxin believed to function as an analogue of one or more jasmonates, a family of plant growth regulators. COR biosynthetic (COR-) mutants of P. syringae pv. tomato strain DC3000 exhibit reduced vi…	Pseudomonas syringae	Bacterium
Brown & Tellier, 2011	No	Review	13.878	Plant pathogen avirulence effector	14.6	2	2	Brown, JKM	John Innes Centre	UK	146	Annual Review of Phytopathology	2011	General review	Pathosystem evolution	-	Plant-parasite coevolution: Bridging the gap between genetics and ecology	We review current ideas about coevolution of plants and parasites, particularly processes that generate genetic diversity. Frequencies of host resistance and parasite virulence alleles that interact in gene-for-gene (GFG) relationships coevolve in the familiar boom-and-bust cycle, in which resistance is selected when virulence is rare, and virulence is selected when resistance is common. The cycl…	-	-
Buell et al., 2003	No	Original research article	10.62	Plant pathogen effector; Plant pathogen virulence effector	34.2778	1	1	Buell, CR	Institute for Genomic Research	USA	617	Proceedings of the National Academy of Science USA	2003	Pathoresources	Omic data	-	The complete genome sequence of the Arabidopsis and tomato pathogen Pseudomonas syringae pv. tomato DC3000	We report the complete genome sequence of the model bacterial pathogen Pseudomonas syringae pathovar tomato DC3000 (DC3000), which is pathogenic on tomato and Arabidopsis thaliana. The DC3000 genome (6.5 megabases) contains a circular chromosome and two plasmids, which collectively encode 5,763 ORFs. We identified 298 established and putative virulence genes, including several clusters of genes e…	Pseudomonas syringae	Bacterium
Buttner & Bonas, 2002	No	Review	10.373	Plant pathogen effector	8.94737	1	1	Büttner, D	University of Halle Wittenberg	Germany	170	The EMBO Journal	2002	Effector trafficking	Type III/IV bacterial system	-	Port of entry - the type III secretion translocon	Many Gram-negative plant and animal pathogenic bacteria use a specialized type III secretion system (TTSS) as a molecular syringe to inject effector proteins directly into the host cell. Protein translocation across the eukaryotic host cell membrane is presumably mediated by a bacterial translocon. The structure of this predicted transmembrane complex and the mechanism of transport are far from b…	-	Bacterium
Buttner & Bonas, 2002	No	Review	13.537	Plant pathogen effector; Plant pathogen avirulence effector	9.05263	1	1	Bonas, U	University of Halle Wittenberg	Germany	172	Trends in Microbiology	2002	Effector trafficking	Type III/IV bacterial system	-	Getting across - bacterial type III effector proteins on their way to the plant cell	Pathogenicity of most Gram-negative bacterial plant pathogens depends on hrp (hypersensitive response and pathogenicity) genes, which control the ability to cause disease and to elicit specific defense responses in resistant plants. hrp genes encode a specialized type III secretion (TTS) system that mediates the vectorial delivery of bacterial effector proteins across both bacterial membranes as …	Xanthomonas campestris pv. vesicatoria	Bacterium
Büttner & Bonas, 2003	No	Review	8.483	Plant pathogen avirulence effector	5.16667	1	1	Bonas, U	University of Martin-Luther	Germany	93	Current Opinion in Plant Biology	2003	ETS	Bacterium review	-	Common infection strategies of plant and animal pathogenic bacteria	Gram-negative bacterial pathogens use common strategies to invade and colonize plant and animal hosts. In many species, pathogenicity depends on a highly conserved type-III protein secretion system that delivers effector proteins into the eukaryotic cell. Effector proteins modulate a variety of host cellular pathways, such as rearrangements of the cytoskeleton and defense responses. The specific …	-	Bacterium
Büttner & Bonas, 2010	No	Review	15.636	Plant pathogen effector; Plant pathogen avirulence effector; Plant pathogen virulence effector	24.5455	1	1	Büttner, D	University of Halle Wittenberg	Germany	270	FEMS Microbiology Reviews	2010	ETS	Bacterium review	-	Regulation and secretion of Xanthomonas virulence factors	Plant pathogenic bacteria of the genus Xanthomonas cause a variety of diseases in economically important monocotyledonous and dicotyledonous crop plants worldwide. Successful infection and bacterial multiplication in the host tissue often depend on the virulence factors secreted including adhesins, polysaccharides, LPS and degradative enzymes. One of the key pathogenicity factors is the type III …	Xanthomonas sp.	Bacterium
Büttner, 2016	No	Review	15.636	Plant pathogen virulence effector	21	1	1	Büttner, D	University of Halle Wittenberg	Germany	105	FEMS Microbiology Reviews	2016	ETS	Bacterium review	-	Behind the lines-actions of bacterial type III effector proteins in plant cells	Pathogenicity of most Gram-negative plant-pathogenic bacteria depends on the type III secretion (T3S) system, which translocates bacterial effector proteins into plant cells. Type III effectors modulate plant cellular pathways to the benefit of the pathogen and promote bacterial multiplication. One major virulence function of type III effectors is the suppression of plant innate immunity, which i…	-	Bacterium
Calil & Fontes, 2017	No	Review	4.689	Plant pathogen virulence effector	14	1	1	Fontes, EPB	University Federal de Viçosa	Brazil	56	Annals of Botany	2017	General review	Host immunity	-	Plant immunity against viruses: antiviral immune receptors in focus	Among the environmental limitations that affect plant growth, viruses cause major crop losses worldwide and represent serious threats to food security. Significant advances in the field of plant-virus interactions have led to an expansion of potential strategies for genetically engineered resistance in crops during recent years. Nevertheless, the evolution of viral virulence represents a constant…	-	Virus
Cesari et al., 2013	No	Original research article	10.144	Plant pathogen avirulence effector	26.375	1	1	Kroj, T	INRAE (french national institute for agriculture, food, and environnement)	France	211	The Plant Cell	2013	ETI	Effector recognition	-	The Rice Resistance Protein Pair RGA4/RGA5 Recognizes the Magnaporthe oryzae Effectors AVR-Pia and AVR1-CO39 by Direct Binding	Resistance (R) proteins recognize pathogen avirulence (Avr) proteins by direct or indirect binding and are multidomain proteins generally carrying a nucleotide binding (NB) and a leucine-rich repeat (LRR) domain. Two NB-LRR protein-coding genes from rice (Oryza sativa), RGA4 and RGA5, were found to be required for the recognition of the Magnaporthe oryzae effector AVR1-CO39. RGA4 and RGA5 also me…	Magnaporthe oryzae	Fungus
Cesari et al., 2014	No	Original research article	10.373	Plant pathogen avirulence effector	20.1429	1	1	Kroj, T	INRAE (french national institute for agriculture, food, and environnement)	France	141	The EMBO Journal	2014	ETI	Immune receptor	-	The NB‐LRR proteins RGA4 and RGA5 interact functionally and physically to confer disease resistance	Plant resistance proteins of the class of nucleotide-binding and leucine-rich repeat domain proteins (NB-LRRs) are immune sensors which recognize pathogen-derived molecules termed avirulence (AVR) proteins. We show that RGA4 and RGA5, two NB-LRRs from rice, interact functionally and physically to mediate resistance to the fungal pathogen Magnaporthe oryzae and accomplish different functions in AV…	Magnaporthe oryzae	Fungus
Chang et al., 2005	No	Original research article	10.62	Plant pathogen avirulence effector	10.9375	1	1	Dangl, JL	University of North Carolina	USA	175	Proceedings of the National Academy of Science USA	2005	Pathoresources	Computational prediction	-	A high-throughput, near-saturating screen for type III effector genes from Pseudomonas syringae	Pseudomonas syringae strains deliver variable numbers of type III effector proteins into plant cells during infection. These proteins are required for virulence, because strains incapable of delivering them are nonpathogenic. We implemented a whole-genome, high-throughput screen for identifying P. syringae type III effector genes. The screen relied on FACS and an arabinose-inducible hrpL σ factor…	Pseudomonas syringae	Bacterium
Chen et al., 2010	Yes	Original research article	46.486	Plant pathogen effector	61.1818	1	1	Frommer, WB	Carnegie Institution for Science	USA	673	Nature	2010	ETS	Functional characterization	-	Sugar transporters for intercellular exchange and nutrition of pathogen	Sugar efflux transporters are essential for the maintenance of animal blood glucose levels, plant nectar production, and plant seed and pollen development. Despite broad biological importance, the identity of sugar efflux transporters has remained elusive. Using optical glucose sensors, we identified a new class of sugar transporters, named SWEETs, and show that at least six out of seventeen Arab…	Pseudomonas syringae pv. tomato, Golovinomyces cichoracearum, Xanthomonas oryzae pv. oryzae	Bacteria, Fungus
Chisholm et al., 2006	Yes	Review	38.62	Plant pathogen effector; Plant pathogen avirulence effector	114.8	1	1	Staskawicz, BJ	University of California	USA	1722	Cell	2006	General review	Host immunity	-	Host-microbe interactions: Shaping the evolution of the plant immune response	The evolution of the plant immune response has culminated in a highly effective defense system that is able to resist potential attack by microbial pathogens. The primary immune response is referred to as PAMP-triggered immunity (PTI) and has evolved to recognize common features of microbial pathogens. In the coevolution of host-microbe interactions, pathogens acquired the ability to deliver effe…	-	-
Chistie, 2001	No	Review	3.576	Plant pathogen virulence effector	12.15	1	1	Christie, PJ	University of Texas	USA	243	Molecular Microbiology	2001	Effector trafficking	Type III/IV bacterial system	-	Type IV secretion: intercellular transfer of macromolecules by systems ancestrally related to conjugation machines	Bacterial conjugation systems are highly promiscuous macromolecular transfer systems that impact human health significantly. In clinical settings, conjugation is exceptionally problematic, leading to the rapid dissemination of antibiotic resistance genes and other virulence traits among bacterial populations. Recent work has shown that several pathogens of plants and mammals - Agrobacterium tumef…	-	Bacterium
Christie & Vogel, 2000	No	Review	13.537	Plant pathogen effector; Plant pathogen virulence effector	16.7143	1	1	Christie, PJ	University of Texas	USA	351	Trends in Microbiology	2000	Effector trafficking	Type III/IV bacterial system	-	Bacterial type IV secretion: conjugation systems adapted to deliver effector molecules to host cells	Several bacterial pathogens utilize conjugation machines to export effector molecules during infection. Such systems are members of the type IV or 'adapted conjugation' secretion family. The prototypical type IV system is the Agrobacterium tumefaciens T-DNA transfer machine, which delivers oncogenic nucleoprotein particles to plant cells. Other pathogens, including Bordetella pertussis, Legionell…	-	Bacterium
Collmer et al., 2000	No	Original research article	10.62	Plant pathogen effector; Plant pathogen avirulence effector	8.04762	1	1	Collmer, A	Cornell University	USA	169	Proceedings of the National Academy of Science USA	2000	Effector trafficking	Type III/IV bacterial system	-	Pseudomonas syringae Hrp type III secretion system and effector proteins	Pseudomonas syringae is a member of an important group of Gram-negative bacterial pathogens of plants and animals that depend on a type III secretion system to inject virulence effector proteins into host cells. In P. syringae, hrp/hrc genes encode the Hrp (type III secretion) system, and avirulence (avr) and Hrp-dependent outer protein (hop) genes encode effector proteins. The hrp/hrc genes of P…	Pseudomonas syringae, Pseudomonas fluorescens	Bacterium
Collmer et al., 2002	No	Review	13.537	Plant pathogen effector; Plant pathogen avirulence effector; Plant pathogen virulence effector	9.31579	1	1	Alfano, JR	University of Nebraska	USA	177	Trends in Microbiology	2002	Pathoresources	Computational prediction	-	Genomic mining type III secretion system effectors in Pseudomonas syringae yields new picks for all TTSS prospectors	Many bacterial pathogens of plants and animals use a type III secretion system (TTSS) to deliver virulence effector proteins into host cells. Because effectors are heterogeneous in sequence and function, there has not been a systematic way to identify the genes encoding them in pathogen genomes, and our current inventories are probably incomplete. A pre-closure draft sequence of Pseudomonas syrin…	Pseudomonas syringae	Bacterium
Conrath, 2011	No	Review	15.727	Plant pathogen effector	41.4	1	1	Conrath, U	RWTH Aachen University	Germany	414	Trends in Plant Science	2011	General review	Host immunity	-	Molecular aspects of defence priming	Plants can be primed for more rapid and robust activation of defence to biotic or abiotic stress. Priming follows perception of molecular patterns of microbes or plants, recognition of pathogen-derived effectors or colonisation by beneficial microbes. However the process can also be induced by treatment with some natural or synthetic compounds and wounding. The primed mobilization of defence is o…	-	-
Cooke et al., 2012	No	Original research article	6.479	Plant pathogen effector; Plant pathogen virulence effector	24.2222	2	2	Cooke, DEL	The James Hutton Institute	UK	218	PLOS Pathogens	2012	Pathoresources	Omic data	-	Genome Analyses of an Aggressive and Invasive Lineage of the Irish Potato Famine Pathogen	Pest and pathogen losses jeopardise global food security and ever since the 19th century Irish famine, potato late blight has exemplified this threat. The causal oomycete pathogen, Phytophthora infestans, undergoes major population shifts in agricultural systems via the successive emergence and migration of asexual lineages. The phenotypic and genotypic bases of these selective sweeps are largely…	Phytophthora infestans	Oomycete
Cornelis & Van Gijsegem, 2000	No	Review	12.295	Plant pathogen effector; Plant pathogen avirulence effector	28.4286	2	2	Cornelis, GR	Catholic University of Louvain	Belgium	597	Annual Review of Microbiology	2000	Effector trafficking	Type III/IV bacterial system	-	Assembly and function of type III secretory systems	Type III secretion systems allow Yersinia spp., Salmonella spp., Shigella spp., Bordetella spp., and Pseudomonas aeruginosa and enteropathogenic Escherichia coli adhering at the surface of a eukaryotic cell to inject bacterial proteins across the two bacterial membranes and the eukaryotic cell membrane to destroy or subvert the target cell. These systems consist of a secretion apparatus, made of …	-	Bacterium
Cui et al., 2015	No	Review	24.792	Plant pathogen effector; Plant pathogen avirulence effector; Plant pathogen virulence effector	74.1667	3	1	Cui, H	Max Planck Institut	Germany	445	Annual Review of Plant Biology	2015	General review	Host immunity	-	Effector-Triggered Immunity: From Pathogen Perception to Robust Defense	In plant innate immunity, individual cells have the capacity to sense and respond to pathogen attack. Intracellular recognition mechanisms have evolved to intercept perturbations by pathogen virulence factors (effectors) early in host infection and convert it to rapid defense. One key to resistance success is a polymorphic family of intracellular nucleotide-binding/leucine-rich-repeat (NLR) recep…	-	-
Dale et al., 2019	No	Original research article	7.349	Plant pathogen virulence effector	56.5	1	1	Hamelin, R	University of British Columbiana	Canada	113	Mbio	2019	Pathoresources	Omic data	-	Mitotic Recombination and Rapid Genome Evolution in the Invasive Forest Pathogen Phytophthora ramorum	Invasive alien species often have reduced genetic diversity and must adapt to new environments. Given the success of many invasions, this is sometimes called the genetic paradox of invasion. Phytophthora ramorum is invasive, limited to asexual reproduction within four lineages, and presumed clonal. It is responsible for sudden oak death in the United States, sudden larch death in Europe, and ramo…	Phytophthora ramorum	Oomycete
de Jonge et al., 2010	No	Original research article	44.372	Plant pathogen effector; Plant pathogen virulence effector	36.3636	1	1	Thomma, BPHJ	WUR (Wageningen University and Research)	Netherlands	400	Science	2010	ETS	Functional characterization	-	Conserved Fungal LysM Effector Ecp6 Prevents Chitin-Triggered Immunity in Plants	Multicellular organisms activate immunity upon recognition of pathogen-associated molecular patterns (PAMPs). Chitin is the major component of fungal cell walls, and chitin oligosaccharides act as PAMPs in plant and mammalian cells. Microbial pathogens deliver effector proteins to suppress PAMP-triggered host immunity and to establish infection. Here, we show that the LysM domain-containing effec…	Cladosporium fulvum, Trichoderma viride	Fungus
de Jonge et al., 2012	No	Original research article	10.62	Plant pathogen effector; Plant pathogen avirulence effector; Plant pathogen virulence effector	32.8889	1	1	Thomma, BPHJ	WUR (Wageningen University and Research)	Netherlands	296	Proceedings of the National Academy of Science USA	2012	ETI	Effector recognition	-	Tomato immune receptor Ve1 recognizes effector of multiple fungal pathogens uncovered by genome and RNA sequencing	Fungal plant pathogens secrete effector molecules to establish disease on their hosts, and plants in turn use immune receptors to try to intercept these effectors. The tomato immune receptor Ve1 governs resistance to race 1 strains of the soil-borne vascular wilt fungi Verticillium dahliae and Verticillium albo-atrum, but the corresponding Verticillium effector remained unknown thus far. By high-…	Verticillium dahliae	Fungus
de Sain & Rep, 2015	No	Review	4.653	Plant pathogen avirulence effector	8.5	1	1	Rep, M	Max Planck Institut	Germany	51	International Journal of Molecular Sciences	2015	ETS	Filamentous pathogen review	-	The role of pathogen-secreted proteins in fungal vascular wilt diseases	A limited number of fungi can cause wilting disease in plants through colonization of the vascular system, the most well-known being Verticillium dahliae and Fusarium oxysporum. Like all pathogenic microorganisms, vascular wilt fungi secrete proteins during host colonization. Whole-genome sequencing and proteomics screens have identified many of these proteins, including small, usually cysteine-r…	Verticillium dahliae; Fusarium oxysporum	Fungus
de Torres-Zabala et al., 2007	No	Original research article	10.373	Plant pathogen virulence effector	24.7143	1	1	Grant, M	Imperial College London	UK	346	The EMBO Journal	2007	ETS	Functional characterization	-	Pseudomonas syringae pv. tomato hijacks the Arabidopsis abscisic acid signalling pathway to cause disease	We have found that a major target for effectors secreted by Pseudomonas syringae is the abscisic acid (ABA) signalling pathway. Microarray data identified a prominent group of effector-induced genes that were associated with ABA biosynthesis and also responses to this plant hormone. Genes upregulated by effector delivery share a 42% overlap with ABA-responsive genes and are also components of net…	Pseudomonas syringae pv. tomato	Bacterium
de Wit et al., 2009	No	Review	4.55	Plant pathogen avirulence effector	14.25	1	1	de Wit, PJGM	WUR (Wageningen University and Research)	Netherlands	171	Molecular Plant Pathology	2009	Pathogen highlight	Filamentous pathogen	-	Fungal effector proteins: past, present and future	The pioneering research of Harold Flor on flax and the flax rust fungus culminated in his gene-for-gene hypothesis. It took nearly 50 years before the first fungal avirulence (Avr) gene in support of his hypothesis was cloned. Initially, fungal Avr genes were identified by reverse genetics and map-based cloning from model organisms, but, currently, the availability of many sequenced fungal genome…	-	Fungus
de Wit et al., 2012	No	Original research article	13.878	Plant pathogen avirulence effector	15.5556	2	2	de Wit, PJGM	WUR (Wageningen University and Research)	Netherlands	140	PLOS Genetics	2012	Pathoresources	Omic data	-	The Genomes of the Fungal Plant Pathogens Cladosporium fulvum and Dothistroma septosporum Reveal Adaptation to Different Hosts and Lifestyles But Also Signatures of Common Ancestry	We sequenced and compared the genomes of the Dothideomycete fungal plant pathogens Cladosporium fulvum (Cfu) (syn. Passalora fulva) and Dothistroma septosporum (Dse) that are closely related phylogenetically, but have different lifestyles and hosts. Although both fungi grow extracellularly in close contact with host mesophyll cells, Cfu is a biotroph infecting tomato, while Dse is a hemibiotroph …	Cladosporium fulvum, Dothistroma septosporum	Fungus
de Wit, 2016	No	Review	13.878	Plant pathogen avirulence effector	8.6	1	1	de Wit, PJGM	WUR (Wageningen University and Research)	Netherlands	43	Annual Review of Phytopathology	2016	Pathogen highlight	Filamentous pathogen review	-	Cladosporium fulvum Effectors: Weapons in the Arms Race with Tomato	In this review, I recount my personal history. My drive to study host-pathogen interactions was to find alternatives for agrochemicals, which was triggered after reading the book "Silent Spring" by Rachel Carson. I reflect on my research at the Laboratory of Phytopathology at Wageningen University, where I have worked for my entire career on the interaction between Cladosporium fulvum and tomato,…	Cladosporium fulvum	Fungus
DebRoy et al., 2004	No	Original research article	10.62	Plant pathogen effector; Plant pathogen virulence effector	15.2941	1	1	He, SY	University of Michigan State	USA	260	Proceedings of the National Academy of Science USA	2004	ETS	Functional characterization	-	A family of conserved bacterial effectors inhibits salicylic acid-mediated basal immunity and promotes disease necrosis in plants	Salicylic acid (SA)-mediated host immunity plays a central role in combating microbial pathogens in plants. Inactivation of SA-mediated immunity, therefore, would be a critical step in the evolution of a successful plant pathogen. It is known that mutations in conserved effector loci (CEL) in the plant pathogens Pseudomonas syringae (the ACEL mutation), Erwinia amylovora (the dspA/E mutation), an…	Pseudomonas syringae, Erwinia amylovora	Bacterium
Deslandes & Rivas, 2012	No	Review	15.727	Plant pathogen virulence effector	20.4444	1	1	Rivas, S	INRAE (french national institute for agriculture, food, and environnement)	France	184	Trends in Plant Science	2012	ETS	Bacterium review	-	Catch me if you can: bacterial effectors and plant targets	To suppress plant defense responses and favor the es- tablishment of disease, phytopathogenic bacteria have gained the ability to deliver effector molecules inside host cells through the type III secretion system. Inside plant cells, bacterial effector proteins may be addressed to different subcellular compartments where they are able to manipulate a variety of host cellular components and molecu…	-	Bacterium
Deslandes et al., 2003	No	Original research article	10.62	Plant pathogen effector; Plant pathogen avirulence effector	26.6667	1	1	Deslandes, L	Max Planck Institut	Germany	480	Proceedings of the National Academy of Science USA	2003	ETI	Effector recognition	-	Physical interaction between RRS1-R, a protein conferring resistance to bacterial wilt, and PopP2, a type III effector targeted to the plant nucleus	RRS1-R confers broad-spectrum resistance to several strains of the causal agent of bacterial wilt, Ralstonia solanacearum. Although genetically defined as recessive, this R gene encodes a protein whose structure combines the TIR-NBS-LRR domains found in several R proteins and a WRKY motif characteristic of some plant transcriptional factors and behaves as a dominant gene in transgenic susceptible…	Ralstonia solanacearum	Bacterium
DeYoung & Innes, 2006	No	Review	22.3	Plant pathogen effector; Plant pathogen virulence effector	26.8	1	1	Innes, RW	Indiana University	USA	402	Nature Immunology	2006	ETI	Immune receptor	-	Plant NBS-LRR proteins in pathogen sensing and host defense	Plant proteins belonging to the nucleotide-binding site-leucine-rich repeat (NBS-LRR) family are used for pathogen detection. Like the mammalian Nod-LRR protein 'sensors' that detect intracellular conserved pathogen-associated molecular patterns, plant NBS-LRR proteins detect pathogen-associated proteins, most often the effector molecules of pathogens responsible for virulence. Many virulence pro…	-	-
Dodds & Rathjen, 2010	Yes	Review	44.337	Plant pathogen effector; Plant pathogen avirulence effector; Plant pathogen virulence effector	142.091	2	2	Dodds, PN	CSIRO (commonwealth scientific and industrial research organisation)	Australia	1563	Nature Reviews Genetics	2010	General review	Host immunity	-	Plant immunity: towards an integrated view of plant-pathogen interactions	Plants are engaged in a continuous co-evolutionary struggle for dominance with their pathogens. The outcomes of these interactions are of particular importance to human activities, as they can have dramatic effects on agricultural systems. The recent convergence of molecular studies of plant immunity and pathogen infection strategies is revealing an integrated picture of the plant-pathogen intera…	-	-
Dodds et al., 2006	No	Original research article	10.62	Plant pathogen effector; Plant pathogen avirulence effector	33.8	1	1	Dodds, PN	CSIRO (commonwealth scientific and industrial research organisation)	Australia	507	Proceedings of the National Academy of Science USA	2006	ETI	Effector recognition	-	Direct protein interaction underlies gene-for-gene specificity and coevolution of the flax resistance genes and flax rust avirulence genes	Plant resistance proteins (R proteins) recognize corresponding pathogen avirulence (Avr) proteins either indirectly through detection of changes in their host protein targets or through direct R-Avr protein interaction. Although indirect recognition imposes selection against Avr effector function, pathogen effector molecules recognized through direct interaction may overcome resistance through se…	Melampsora lini	Fungus
Dong et al., 2015	No	Review	5.474	Plant pathogen virulence effector	33.1667	1	1	Kamoun, S	TSL (The Sainsbury Laboratory)	UK	199	Current Opinion in Genetics & Development	2015	General review	Pathosystem evolution	-	The two-speed genomes of filamentous pathogens: waltz with plants	Fungi and oomycetes include deep and diverse lineages of eukaryotic plant pathogens. The last 10 years have seen the sequencing of the genomes of a multitude of species of these so- called filamentous plant pathogens. Already, fundamental concepts have emerged. Filamentous plant pathogen genomes tend to harbor large repertoires of genes encoding virulence effectors that modulate host plant proces…	-	Fungus, Oomycete
Dou & Zhou, 2012	No	Review	17.766	Plant pathogen effector	24.8889	1	1	Zhou, JM	Chinese Academy of Sciences	China	224	Cell Host & Microbe	2012	General review	Pathosystem evolution	-	Phytopathogen Effectors Subverting Host Immunity: Different Foes, Similar Battleground	Phytopathogenic bacteria, fungi, and oomycetes invade and colonize their host plants through distinct routes. These pathogens secrete diverse groups of effector proteins that aid infection and establishment of different parasitic lifestyles. Despite this diversity, a comparison of different plant-pathogen systems has revealed remarkable similarities in the host immune pathways targeted by effecto…	-	-
Dou et al., 2008	No	Original research article	10.144	Plant pathogen avirulence effector	16.4615	1	1	Tyler, BM	Virginia Polytechnic Institute and State University	USA	214	The Plant Cell	2008	ETS	Functional characterization	-	Conserved C-Terminal Motifs Required for Avirulence and Suppression of Cell Death by Phytophthora sojae effector Avr1b	The sequenced genomes of oomycete plant pathogens contain large superfamilies of effector proteins containing the protein translocation motif RXLR-dEER. However, the contributions of these effectors to pathogenicity remain poorly understood. Here, we show that the Phytophthora sojae effector protein Avr1b can contribute positively to virulence and can suppress programmed cell death (PCD) triggere…	Phytophthora sojae	Oomycete
Duan et al., 2009	No	Original research article	4.282	Plant pathogen effector; Plant pathogen virulence effector	26	1	1	Duan, YP	U.S. Department of Agriculture	USA	312	Molecular Plant-Microbe Interactions	2009	Pathoresources	Omic data	-	Complete Genome Sequence of Citrus Huanglongbing Bacterium, 'Candidatus Liberibacter asiaticus' Obtained Through Metagenomics	Citrus huanglongbing is the most destructive disease of citrus worldwide. It is spread by citrus psyllids and is associated with a low-titer, phloem-limited infection by any of three uncultured species of alpha-Proteobacteria, 'Candidatus Liberibacter asiaticus', 'Ca. L. americanus', and 'Ca. L. africanus'. A complete circular 'Ca. L. asiaticus' genome has been obtained by metagenomics, using the…	Candidatus Liberibacter asiaticus	Bacterium
Ellis et al., 2007	No	Review	13.878	Plant pathogen avirulence effector	10	1	1	Ellis, JG	CSIRO (commonwealth scientific and industrial research organisation)	Australia	140	Annual Reviews of Phytopathology	2007	ETI	Effector recognition	-	Flax rust resistance gene specificity is based on direct resistance-avirulence protein interactions	Genetic studies of the flax-flax rust interaction led to the formulation of the gene-for-gene hypothesis and identified resistance genes (R) in the host plant and pathogenicity genes, including avirulence (Avr) and inhibitor of avirulence genes (I), in the rust pathogen. R genes have now been cloned from four of the five loci in flax and all encode proteins of the Toll, Interleukin-1 receptor, R …	Melampsora lini	Fungus
Faino et al., 2016	No	Original research article	12.01	Plant pathogen virulence effector	15.4	1	1	Thomma, BPHJ	WUR (Wageningen University and Research)	Netherlands	77	Genome Research	2016	Pathoresources	Omic data	-	Transposons passively and actively contribute to evolution of the two-speed genome of a fungal pathogen	Genomic plasticity enables adaptation to changing environments, which is especially relevant for pathogens that engage in "arms races" with their hosts. In many pathogens, genes mediating virulence cluster in highly variable, transposon-rich, physically distinct genomic compartments. However, understanding of the evolution of these compartments, and the role of transposons therein, remains limite…	Verticillium dahliae	Fungus
Fang & Tyler, 2016	No	Original research article	4.55	Plant pathogen effector; Plant pathogen avirulence effector	21.2	1	1	Tyler, BM	Virginia Polytechnic Institute and State University	USA	106	Molecular Plant Pathology	2016	Pathoresources	Lab tool	-	Efficient disruption and replacement of an effector gene in the oomycete Phytophthora sojae using CRISPR/Cas9	Phytophthora sojae is an oomycete pathogen of soybean. As a result of its economic importance, P.sojae has become a model for the study of oomycete genetics, physiology and pathology. The lack of efficient techniques for targeted mutagenesis and gene replacement have long hampered genetic studies of pathogenicity in Phytophthora species. Here, we describe a CRISPR/Cas9 system enabling rapid and e…	Phytophthora sojae	Oomycete
Feng et al., 2012	No	Original research article	46.486	Plant pathogen virulence effector	21.5556	2	2	Zhou, JM	National Institute of Biological Sciences	China	194	Nature	2012	ETS	Functional characterization	-	A Xanthomonas uridine 5'-monophosphate transferase inhibits plant immune kinases	Plant innate immunity is activated on the detection of pathogen-associated molecular patterns (PAMPs) at the cell surface, or of pathogen effector proteins inside the plant cell. Together, PAMP-triggered immunity and effector-triggered immunity constitute powerful defences against various phytopathogens. Pathogenic bacteria inject a variety of effector proteins into the host cell to assist infect…	Xanthomonas campestris	Bacterium
Feys & Parker, 2000	No	Review	11.641	Plant pathogen effector	17.4286	2	1	Feys, BJ	John Innes Centre	UK	366	Trends in Genetics	2000	General review	Host immunity	-	Interplay of signaling pathways in plant disease resistance	Plants are under constant threat of infection by pathogens armed with a diverse array of effector molecules to colonize their host. Plants have, in turn, evolved sophisticated detection and response systems that decipher pathogen signals and induce appropriate defenses. Genetic analysis of plant mutants impaired in mounting a resistance response to invading pathogens has uncovered a number of dis…	-	-
Fouché et al., 2018	No	Review	7.487	Plant pathogen avirulence effector	10	1	1	Croll, D	University of Neuchâtel	Switzerland	30	Current Opinion in Microbiology	2018	Pathoresources	Omic data	-	The birth and death of effectors in rapidly evolving filamentous pathogen genome	Plant pathogenic fungi and oomycetes are major risks to food security due to their evolutionary success in overcoming plant defences. Pathogens produce effectors to interfere with host defences and metabolism. These effectors are often encoded in rapidly evolving compartments of the genome. We review how effector genes emerged and were lost in pathogen genomes drawing on the links between effecto…	-	Fungus, Oomycete
Fouché et al., 2020	No	Original research article	13.401	Plant pathogen virulence effector	9	1	1	Croll, D	University of Neuchâtel	Switzerland	9	Molecular Biology and Evolution	2020	Pathoresources	Omic data	-	Stress-Driven Transposable Element De-repression Dynamics and Virulence Evolution in a Fungal Pathogen	Transposable elements (TEs) are drivers of genome evolution and affect the expression landscape of the host genome. Stress is a major factor inducing TE activity; however, the regulatory mechanisms underlying de-repression are poorly understood. Plant pathogens are excellent models to dissect the impact of stress on TEs. The process of plant infection induces stress for the pathogen, and virulenc…	Zymoseptoria tritici	Fungus
Franceschetti et al., 2017	No	Review	18.504	Plant pathogen avirulence effector	15.25	2	2	Kamoun, S	TSL (The Sainsbury Laboratory)	UK	61	Microbiology and Molecular Biology Reviews	2017	ETS	Filamentous pathogen review	-	Effectors of filamentous plant pathogens: Commonalities amid diversity	Fungi and oomycetes are filamentous microorganisms that include a diversity of highly developed pathogens of plants. These are sophisticated modulators of plant processes that secrete an arsenal of effector proteins to target multiple host cell compartments and enable parasitic infection. Genome sequencing revealed complex catalogues of effectors of filamentous pathogens, with some species harbor…	-	Fungus, Oomycete
Frantzeskakis et al., 2019	No	Review	8.795	Plant pathogen avirulence effector	8	1	1	Panstruga, R	RWTH Aachen University	Germany	16	New Phytologist	2019	General review	Pathosystem evolution	-	Rapid evolution in plant–microbe interactions–a molecular genomics perspective	Rapid (co-)evolution at multiple timescales is a hallmark of plant–microbe interactions. The mechanistic basis for the rapid evolution largely rests on the features of the genomes of the interacting partners involved. Here, we review recent insights into genomic characteristics and mechanisms that enable rapid evolution of both plants and phytopathogens. These comprise fresh insights in allelic s…	-	-
Fry, 2008	No	Review	4.55	Plant pathogen effector	29.3077	1	1	Fry, W	Cornell University	USA	381	Molecular Plant Pathology	2008	Pathogen highlight	Filamentous pathogen	-	Phytophthora infestans: the plant (and R gene) destroyer	Phytophthora infestans remains a problem to production agriculture. Historically there have been many controversies concerning its biology and pathogenicity, some of which remain today. Advances in molecular biology and genomics promise to reveal fascinating insight into its pathogenicity and biology. However, the plasticity of its genome as revealed in population diversity and in the abundance o…	Phytophthora infestans	Oomycete
Galan et al., 2014	No	Review	12.295	Plant pathogen effector	41	1	1	Galan, J	Yale University	USA	287	Annual Review of Microbiology	2014	Effector trafficking	Type III/IV bacterial system	-	Bacterial type III secretion systems: Specialized nanomachines for protein delivery into target cells	One ofthe most exciting developments in the field ofbacterial pathogenesis in recent years is the discovery thatmanypathogens utilize complex nanoma- chines to deliver bacterially encoded effector proteins into target eukaryotic cells. These effector proteins modulate a variety of cellular functions for the pathogen’s benefit. One of these protein-delivery machines is the type III secretion syste…	-	Bacterium
Gao et al., 2019	No	Original research article	14.576	Plant pathogen virulence effector	11.5	1	1	Guo, HS	Chinese Academy of Sciences	China	23	Nature Plants	2019	ETS	Functional characterization	-	Deacetylation of chitin oligomers increases virulence in soil-borne fungal pathogens	Soil-borne fungal pathogens that cause crop disease are major threats to agriculture worldwide. Here, we identified a secretory polysaccharide deacetylase (PDA1) from the soil-borne fungus Verticillium dahliae, the most notorious plant pathogen of the Verticillium genus, that facilitates virulence through direct deacetylation of chitin oligomers whose N-acetyl group contributes to host lysine mot…	Verticillium dahliae	Fungus
Genin & Boucher, 2004	No	Review	13.878	Plant pathogen avirulence effector	6.70588	2	1	Genin, S	INRAE (french national institute for agriculture, food, and environnement)	France	114	Annual Review of Phytopathology	2004	Pathoresources	Omic data	-	Lessons learned from the genome analysis of Ralstonia solanacearum	Ralstonia solanacearum is a devastating plant pathogen with a global distribution and an unusually wide host range. This bacterium can also be free-living as a saprophyte in water or in the soil in the absence of host plants. The availability of the complete genome sequence from strain GMI1000 provided the basis for an integrative analysis of the molecular traits determining the adaptation of the…	Ralstonia solanacearum	Bacterium
Genin & Denny, 2012	No	Review	13.878	Plant pathogen effector; Plant pathogen virulence effector	27.5556	2	2	Genin, S	INRAE (french national institute for agriculture, food, and environnement)	France	248	Annual Review of Phytopathology	2012	Pathoresources	Omic data	-	Pathogenomics of the Ralstonia solanacearum Species Complex	Ralstonia solanacearum is a major phytopathogen that attacks many crops and other plants over a broad geographical range. The extensive genetic diversity of strains responsible for the various bacterial wilt diseases has in recent years led to the concept of an R. solanacearum species complex. Genome sequencing of more than 10 strains representative of the main phylogenetic groups has broadened o…	Ralstonia solanacearum	Bacterium
Genre et al., 2020	No	Review	36.883	Plant pathogen effector	18	1	1	Bonfante, P	University of Turin	Italy	18	Nature Reviews Microbiology	2020	Pathogen highlight	Filamentous pathogen	-	Unique and common traits in mycorrhizal symbioses	Mycorrhizas are among the most important biological interkingdom interactions, as they involve ~340,000 land plants and ~50,000 taxa of soil fungi. In these mutually beneficial interactions, fungi receive photosynthesis-derived carbon and provide the host plant with mineral nutrients such as phosphorus and nitrogen in exchange. More than 150 years of research on mycorrhizas has raised awareness o…	-	Fungus
Ghislain et al., 2019	No	Original research article	7.658	Plant pathogen avirulence effector	12	1	1	Ghislain, M	International Potato Center	Kenya	24	Plant Biotechnology Journal	2019	Pathoresources	Lab tool	-	Stacking three late blight resistance genes from wild species directly into African highland potato varieties confers complete field resistance to local blight races	Considered responsible for one million deaths in Ireland and widespread famine in the European continent during the 1840s, late blight, caused by Phytophthora infestans, remains the most devastating disease of potato (Solanum tuberosum L.) with about 15%-30% annual yield loss in sub-Saharan Africa, affecting mainly smallholder farmers. We show here that the transfer of three resistance (R) genes …	Phytophthora infestans	Oomycete
Gimenez-Ibanez et al., 2009	No	Original research article	10.174	Plant pathogen virulence effector	23.8333	2	1	Lipka, V	TSL (The Sainsbury Laboratory)	UK	286	Current Biology	2009	ETS	Functional characterization	-	AvrPtoB targets the LysM receptor kinase CERK1 to promote bacterial virulence on plants	Plant innate immunity relies on a set of pattern recognition receptors (PRRs) that respond to ligands known as path- ogen-associated molecular patterns (PAMPs) [1–3]. To over- come such immunity, phytopathogenic bacteria deliver virulence molecules called effector proteins into the plant cell that collectively promote pathogenesis [4–7]. The vast majority of PRRs controlling PAMP-triggered immuni…	Pseudomonas syringae	Bacterium
Gimenez-Ibanez et al., 2014	No	Original research article	8.878	Plant pathogen virulence effector	19	2	1	Solano, R	CSIC (spanish national research council)	Spain	133	PLOS Biology	2014	ETS	Functional characterization	-	The Bacterial Effector HopX1 Targets JAZ Transcriptional Repressors to Activate Jasmonate Signaling and Promote Infection in Arabidopsis	Pathogenicity of Pseudomonas syringae is dependent on a type III secretion system, which secretes a suite of virulence effector proteins into the host cytoplasm, and the production of a number of toxins such as coronatine (COR), which is a mimic of the plant hormone jasmonate-isoleuce (JA-Ile). Inside the plant cell, effectors target host molecules to subvert the host cell physiology and disrupt …	Pseudomonas syringae	Bacterium
Giraldo & Valent, 2013	No	Review	36.883	Plant pathogen effector; Plant pathogen avirulence effector	29.125	1	1	Valent, B	University of Kansas State	USA	233	Nature Reviews Microbiology	2013	ETS	Filamentous pathogen review	-	Filamentous plant pathogen effectors in action	Live-cell imaging assisted by fluorescent markers has been fundamental to understanding the focused secretory 'warfare' that occurs between plants and biotrophic pathogens that feed on living plant cells. Pathogens succeed through the spatiotemporal deployment of a remarkably diverse range of effector proteins to control plant defences and cellular processes. Some effectors can be secreted by app…	-	Fungus, Oomycete
Göhre & Robatzek, 2008	No	Review	24.792	Plant pathogen virulence effector	17.7692	2	1	Göhre, V	Max Planck Institut	Germany	231	Annual Review of Plant Biology	2008	ETS	Functional characterization	-	Breaking the barriers: Microbial effector molecules subvert plant immunity	Adaptation to specialized environments allows microorganisms to inhabit an enormous variety of ecological niches. Growth inside plant tissues is a niche offering a constant nutrient supply, but to access this niche, plant defense mechanisms ranging from passive barriers to induced defense reactions have to be overcome. Pathogens have to break several, if not all, of these barriers. For this purpo…	-	-
Göhre et al., 2008	No	Original research article	10.174	Plant pathogen virulence effector	21.8462	1	1	Robatzek, S	Max Planck Institut	Germany	284	Current Biology	2008	ETS	Functional characterization	-	Plant pattern-recognition receptor FLS2 is directed for degradation by the bacterial ubiquitin ligase AvrPtoB	Background: An important layer of active defense in plant immunity is the detection of pathogen-associated molecular patterns (PAMPs) mediated by cell-surface receptors. For the establishment of disease, pathogens depend on the ability to overcome PAMP perception and disable plant signaling pathways activated in response to PAMPs. Pattern recognition receptors (PRRs) are therefore prime targets f…	Pseudomonas syringae	Bacterium
Gouveia et al., 2017	No	Review	4.926	Plant pathogen avirulence effector; Plant pathogen virulence effector	14	1	1	Fontes, EPB	University Federal de Viçosa	Brazil	56	Frontiers in Microbiology	2017	General review	Host immunity	-	Immune receptors and co-receptors in antiviral innate immunity in plants	Plants respond to pathogens using an innate immune system that is broadly divided into PTI (pathogen-associated molecular pattern- or PAMP-triggered immunity) and ETI (effector-triggered immunity). PTI is activated upon perception of PAMPs, conserved motifs derived from pathogens, by surface membrane-anchored pattern recognition receptors (PRRs). To overcome this first line of defense, pathogens …	-	Virus
Grandaubert et al., 2014	No	Original research article	4.093	Plant pathogen avirulence effector	12.1429	1	1	Rouxel, T	INRAE (french national institute for agriculture, food, and environnement)	France	85	BMC Genomics	2014	Pathoresources	Omic data	-	Transposable element-assisted evolution and adaptation to host plant within the Leptosphaeria maculans-Leptosphaeria biglobosa species complex of fungal pathogens	Many plant-pathogenic fungi have a tendency towards genome size expansion, mostly driven by increasing content of transposable elements (TEs). Through comparative and evolutionary genomics, five members of the Leptosphaeria maculans-Leptosphaeria biglobosa species complex (class Dothideomycetes, order Pleosporales), having different host ranges and pathogenic abilities towards cruciferous plants,…	Leptosphaeria maculans, Leptosphaeria biglobosa	Fungus
Greenberg & Vinatzer, 2003	No	Review	7.487	Plant pathogen effector; Plant pathogen virulence effector	7.88889	2	1	Greenberg, JT	University of Chicago	USA	142	Current Opinion in Microbiology	2003	ETS	Bacterium review	-	Identifying type III effectors of plant pathogens and analyzing their interaction with plant cells	Many bacterial pathogens cause disease by injecting virulence proteins (effectors) into host cells via the specialized type III secretion system. Recently, exceptional progress in identifying effectors was made in the phytopathogen Pseudomonas syringae using a novel genetic screen and bioinformatic approach. These studies, along with localization experiments, suggest that most P. syringae effecto…	Pseudomonas syringae	Bacterium
Gu et al., 2005	No	Original research article	46.486	Plant pathogen effector; Plant pathogen avirulence effector	23.125	1	1	Yin, Z	National University of Singapore	Singapore	370	Nature	2005	ETI	Effector recognition	-	R gene expression induced by a type-III effector triggers disease resistance in rice	Disease resistance (R) genes in plants encode products that specifically recognise incompatible pathogens and trigger a cascade of events leading to disease resistance in the host plant(1). R-gene specificity is dictated by both host R genes and cognate avirulence (avr) genes in pathogens(2,3). However, the basis of gene-for-gene specificity is not well understood. Here, we report the cloning of …	Xanthomonas oryzae pv. oryzae	Bacterium
Gürlebeck et al., 2006	No	Review	3.615	Plant pathogen avirulence effector	8.73333	1	1	Gürlebeck, D	University of Martin-Luther	Germany	131	Journal of Plant Physiology	2006	ETS	Bacterium review	-	Type III effector proteins from the plant pathogen Xanthomonas and their role in the interaction with the host plant	Pathogenicity of Xanthomonas campestris pathovar (pv.) vesicatoria and most other Gram-negative bacterial plant pathogens largely depends on a type III secretion (TTS) system which is encoded by hypersensitive response and pathogenicity (hrp) genes. These genes are induced in the plant and are essential for the bacterium to be virulent in susceptible hosts and for the induction of the hypersensit…	Xanthomonas campestris pv. vesicatoria	Bacterium
Haas et al., 2009	Yes	Original research article	46.8486	Plant pathogen effector; Plant pathogen avirulence effector	72.3333	2	2	Kamoun, S	TSL (The Sainsbury Laboratory)	UK	868	Nature	2009	Pathoresources	Omic data	-	Genome sequence and analysis of the Irish potato famine pathogen Phytophthora infestans	Phytophthora infestans is the most destructive pathogen of potato and a model organism for the oomycetes, a distinct lineage of fungus-like eukaryotes that are related to organisms such as brown algae and diatoms. As the agent of the Irish potato famine in the mid-nineteenth century, P. infestans has had a tremendous effect on human history, resulting in famine and population displacement(1). To …	Phytophthora infestans	Oomycete
Hacquard et al., 2017	No	Review	13.878	Plant pathogen effector	33.75	1	1	Schulze-Lefert, P	Max Planck Institut	Germany	135	Annual Review of Phytopathology	2017	General review	Host immunity	-	Interplay between innate immunity and the plant microbiota	The innate immune system of plants recognizes microbial pathogens and terminates their growth. However, recent findings suggest that at least one layer of this system is also engaged in cooperative plant-microbe interactions and influences host colonization by beneficial microbial communities. This immune layer involves sensing of microbe-associated molecular patterns (MAMPs) by pattern recogniti…	-	-
Han & Kahmann, 2019	No	Review	5.207	Plant pathogen virulence effector	14	1	1	Kahmann, R	Max Planck Institut	Germany	28	Frontiers in Plant Science	2019	ETS	Filamentous pathogen review	-	Manipulation of phytohormone pathways by effectors of filamentous plant pathogens	Phytohormones regulate a large variety of physiological processes in plants. In addition, salicylic acid (SA), jasmonic acid (JA), and ethylene (ET) are responsible for primary defense responses against abiotic and biotic stresses, while plant growth regulators, such as auxins, brassinosteroids (BRs), cytokinins (CKs), abscisic acid (ABA), and gibberellins (GAs), also contribute to plant immunity…	-	Fungus, Oomycete
He et al., 2004	Yes	Review	5.246	Plant pathogen effector; Plant pathogen virulence effector	13.6471	1	1	He, SY	University of Michigan State	USA	232	BBA	2004	Effector trafficking	Type III/IV bacterial system	-	Type III protein secretion mechanism in mammalian and plant pathogens	The type III protein secretion system (TTSS) is a complex organelle in the envelope of many Gram-negative bacteria: it delivers potentially hundreds of structurally diverse bacterial virulence proteins into plant and animal cells to modulate host cellular functions. Recent studies have revealed several basic features of this secretion system, including assembly of needle/pilus-like secretion stru…	-	Bacterium
He et al., 2006	No	Original research article	38.62	Plant pathogen virulence effector	19.9333	1	1	Sheen, J	University of Harvard	USA	299	Cell	2006	ETS	Functional characterization	-	Specific bacterial suppressors of MAMP signaling upstream of MAPKKK in Arabidopsis innate immunity	Plants and animals possess innate immune systems to prevent infections and are effectively "nonhosts" for most potential pathogens. The molecular mechanisms underlying nonhost immunity in plants remain obscure. In Arabidopsis, nonhost/nonpathogenic Pseudomonas syringae sustains but pathogenic P. syringae suppresses early MAMP (microbe-associated molecular pattern) marker-gene activation. We perfo…	Pseudomonas syringae	Bacterium
Heller & Tudzynski, 2011	No	Review	13.878	Plant pathogen virulence effector	27.4	2	1	Heller, J	Westfälische Wilhelms-University of Münster	Germany	274	Annual Review of Phytopathology	2011	PTI	Signaling mechanism	-	Reactive oxygen species in phytopathogenic fungi: signaling, development, and disease	Reactive oxygen species (ROS) play a major role in pathogen-plant interactions: recognition ofa pathogen by the plant rapidly triggers the oxidative burst, which is necessary for further defense reactions. The specific role of ROS in pathogen defense is still unclear. Studies on the pathogen so far have focused on the importance of the oxidative stress response (OSR) systems to overcome the oxida…	-	Fungus
Hématy et al., 2009	No	Review	8.483	Plant pathogen avirulence effector	17.9167	1	1	Somerville, S	Energy Biosciences Institute	USA	215	Current Opinion in Plant Biology	2009	General review	Host immunity	-	Host-pathogen warfare at the plant cell wall	Plants have evolved sensory mechanisms to detect pathogen attack and trigger signalling pathways that induce rapid defence responses. These mechanisms include not only direct detection of pathogen-derived elicitors (e.g. pathogen-associated molecular patterns (PAMPs) and avirulence factors or effectors) but also indirect sensing of pathogens' impact on the host plant. Among the first plant barrie…	-	-
Hogenhout et al., 2009	No	Review	4.282	Plant pathogen effector; Plant pathogen avirulence effector	33.4167	1	1	Kamoun, S	TSL (The Sainsbury Laboratory)	UK	401	Molecular Plant-Microbe Interactions	2009	ETS	Bacterium review	-	Emerging Concepts in Effector Biology of Plant-Associated Organisms	Plant-associated organisms secrete proteins and other molecules to modulate plant defense circuitry and enable colonization of plant tissue. Understanding the molecular function of these secreted molecules, collectively known as effectors, became widely accepted as essential for a mechanistic understanding of the processes underlying plant colonization. This review summarizes recent findings in t…	-	-
Hou et al., 2019	No	Original research article	17.776	Plant pathogen virulence effector	24.5	1	1	Ma, W	University of California	USA	49	Cell Host & Microbe	2019	ETS	Functional characterization	-	A Phytophthora effector suppresses trans-kingdom RNAi to promote disease susceptibility	RNA silencing (RNAi) has a well-established role in anti-viral immunity in plants. The destructive eukaryotic pathogen Phytophthora encodes suppressors of RNAi (PSRs), which enhance plant susceptibility. However, the role of small RNAs in defense against eukaryotic pathogens is unclear. Here, we show that Phytophthora infection of Arabidopsis leads to increased production of a diverse pool of sec…	Phytophthora capsici	Oomycete
Houterman et al., 2008	No	Original research article	6.479	Plant pathogen avirulence effector	16.8462	1	1	Rep, M	University of Amsterdam	Netherlands	219	PLOS Pathogens	2008	ETS	Functional characterization	-	Suppression of plant resistance gene-based immunity by a fungal effector	The innate immune system of plants consists of two layers. The first layer, called basal resistance, governs recognition of conserved microbial molecules and fends off most attempted invasions. The second layer is based on Resistance (R) genes that mediate recognition of effectors, proteins secreted by pathogens to suppress or evade basal resistance. Here, we show that a plant-pathogenic fungus s…	Fusarium oxysporum f.sp. lycopersici	Fungus
Jamir et al., 2004	No	Original research article	6.629	Plant pathogen avirulence effector	12.1765	1	1	Alfano, JR	University of Nebraska	USA	207	The Plant Journal	2004	ETS	Functional characterization	-	Identification of Pseudomonas syringae type III effectors that can suppress programmed cell death in plants and yeast	The Pseudomonas syringae pv. tomato DC3000 type III secretion system (TTSS) is required for bacterial pathogenicity on plants and elicitation of the hypersensitive response (HR), a programmed cell death (PCD) that occurs on resistant plants. Cosmid pHIR11 enables non-pathogens to elicit an HR dependent upon the TTSS and the effector HopPsyA. We used pHIR11 to determine that effectors HopPtoE, avi…	Pseudomonas syringae	Bacterium
Jiang et al., 2008	No	Original research article	10.62	Plant pathogen avirulence effector	20.5385	1	1	Tyler, BM	Virginia Polytechnic Institute and State University	USA	267	Proceedings of the National Academy of Science USA	2008	Pathoresources	Omic data	-	RXLR effector reservoir in two Phytophthora species is dominated by a single rapidly evolving superfamily with more than 700 members	Pathogens secrete effector molecules that facilitate the infection of their hosts. A number of effectors identified in plant pathogenic Phytophthora species possess N-terminal motifs (RXLR-dEER) required for targeting these effectors into host cells. Here, we bioinformatically identify >370 candidate effector genes in each of the genomes of P. sojae and P. ramorum. A single superfamily, termed av…	Phytophthora sojae, Phytophthora ramorum	Oomycete
Jin et al., 2003	No	Review	2.397	Plant pathogen virulence effector	5.16667	1	1	He, SY	University of Michigan State	USA	93	Microbes and Infection	2003	Effector trafficking	Type III/IV bacterial system	-	Type III protein secretion in Pseudomonas syringae	The type III secretion system is an essential virulence system used by many Gram-negative bacterial pathogens to deliver effector proteins into host cells. This review summarizes recent advancements in the understanding of the type III secretion system of Pseudomonas syringae, including regulation of the type III secretion genes, assembly of the Hrp pilus, secretion signals, the putative type III…	Pseudomonas syringae	Bacterium
Joardar et al., 2005	No	Original research article	3.252	Plant pathogen effector; Plant pathogen virulence effector	15.25	1	1	Buell, CR	Institute for Genomic Research	USA	244	Journal of Bacteriology	2005	Pathoresources	Omic data	-	Whole-genome sequence analysis of Pseudomonas syringae pv. phaseolicola 1448A reveals divergence among pathovars in genes involved in virulence and transposition	Pseudomonas syringae pv. phaseolicola, a gram-negative bacterial plant pathogen, is the causal agent of halo blight of bean. In this study, we report on the genome sequence of P. syringae pv. phaseolicola isolate 1448A, which encodes 5,353 open reading frames (ORFs) on one circular chromosome (5,928,787 bp) and two plasmids (131,950 by and 51,711 bp). Comparative analyses with a phylogenetically …	Pseudomonas syringae pv. phaseolicola	Bacterium
Jones & Dangl, 2006	Yes	Review	46.8486	Plant pathogen effector; Plant pathogen virulence effector	433.533	2	2	Jones, JDG	TSL (The Sainsbury Laboratory)	UK	6503	Nature	2006	General review	Recognition model	-	The plant immune system	Many plant-associated microbes are pathogens that impair plant growth and reproduction. Plants respond to infection using a two- branched innate immune system. The first branch recognizes and responds to molecules common to many classes of microbes, including non- pathogens. The second responds to pathogen virulence factors, either directly or through their effects on host targets. These plant im…	-	-
Jones & Takemoto, 2004	Yes	Review	7.403	Plant pathogen effector	13.0588	1	1	Jones, DA	Australian National University	Australia	222	Current Opinion in Immunology	2004	General review	Recognition model	-	Plant innate immunity - direct and indirect recognition of general and specific pathogen-associated molecules	Plants have the capacity to recognise and reject pathogens at various stages of their attempted colonisation of the plant. Nonspecific rejection often arises as a consequence of the potential pathogen's attempt to breach the first lines of plant defence. Pathogens able to penetrate beyond this barrier of non-host resistance may seek a subtle and persuasive relationship with the plant. For some, t…	-	-
Jones et al., 2016	Yes	Review	44.372	Plant pathogen effector	61.8	3	3	Jones, JDG	TSL (The Sainsbury Laboratory)	UK	309	Science	2016	General review	Recognition model	-	Intracellular innate immune surveillance devices in plants and animals	Multicellular eukaryotes coevolve with microbial pathogens, which exert strong selective pressure on the immune systems of their hosts. Plants and animals use intracellular proteins of the nucleotide-binding domain, leucine-rich repeat (NLR) superfamily to detect many types of microbial pathogens.The NLR domain architecture likely evolved independently and convergently in each kingdom, and the mo…	-	-
Jubic et al., 2019	No	Review	8.483	Plant pathogen effector	20.5	2	2	Dangl, JL	University of North Carolina	USA	41	Current Opinion in Plant Biology	2019	ETI	Immune receptor	-	Help wanted: helper NLRs and plant immune responses	Plant nucleotide-binding domain and leucine-rich repeat-containing (NLR) proteins function as intracellular receptors in response to pathogens and activate effector-triggered immune responses (ETI). The activation of some sensor NLRs (sNLR) by their corresponding pathogen effector is well studied. However, the mechanisms by which the recently defined helper NLRs (hNLR) function to transduce sNLR …	-	-
Kale et al., 2010	No	Original research article	38.62	Plant pathogen avirulence effector	23.3636	2	2	Shan, W	Northwest A & F University	China	257	Cell	2010	Effector trafficking	Filamentous pathogen translocation pathways	-	External lipid PI3P mediates entry of eukaryotic pathogen effectors into plant and animal host cells	Pathogens of plants and animals produce effector proteins that are transferred into the cytoplasm of host cells to suppress host defenses. One type of plant pathogens, oomycetes, produces effector proteins with N-terminal RXLR and dEER motifs that enable entry into host cells. We show here that effectors of another pathogen type, fungi, contain functional variants of the RXLR motif, and that the …	-	Fungus, Oomycete
Kamoun, 2006	No	Review	13.878	Plant pathogen effector; Plant pathogen avirulence effector; Plant pathogen virulence effector	30.9333	1	1	Kamoun, S	University of Ohio State	USA	464	Annual Review of Phytopathology	2006	Pathoresources	Omic data	-	A catalogue of the effector secretome of plant pathogenic oomycetes	The oomycetes form a phylogenetically distinct group of eukaryotic microorganisms that includes some of the most notorious pathogens of plants. Oomycetes accomplish parasitic colonization of plants by modulating host cell defenses through an array of disease effector proteins. The biology of effectors is poorly understood but tremendous progress has been made in recent years. This review classifi…	-	Oomycete
Kamoun, 2007	No	Review	8.483	Plant pathogen avirulence effector	12.5714	1	1	Kamoun, S	University of Ohio State	USA	176	Current Opinion in Plant Biology	2007	Pathoresources	Omic data	-	Groovy times: filamentous pathogen effectors revealed	Filamentous microorganisms, such as fungi and oomycetes, secrete an arsenal of effector proteins that modulate plant innate immunity and enable parasitic infection. Deciphering the biochemical activities of effectors to understand how pathogens successfully colonize and reproduce on their host plants became a driving paradigm in the field of fungal and oomycete pathology. Recent findings illustra…	-	-
Kay et al., 2007	No	Original research article	44.372	Plant pathogen effector; Plant pathogen avirulence effector	25.3571	1	1	Bonas, U	University of Halle Wittenberg	Germany	355	Science	2007	ETS	Functional characterization	-	A bacterial effector acts as a plant transcription factor and induces a cell size regulator	Pathogenicity of many Gram-negative bacteria relies on the injection of effector proteins by type III secretion into eukaryotic cells, where they modulate host signaling pathways to the pathogen's benefit. One such effector protein injected by Xanthomonas into plants is AvrBs3, which localizes to the plant cell nucleus and causes hypertrophy of plant mesophyll cells. We show that AvrBs3 induces t…	Xanthomonas sp.	Bacterium
Kazan & Lyons, 2014	No	Review	10.144	Plant pathogen effector	25.7143	1	1	Kazan, K	CSIRO (commonwealth scientific and industrial research organisation)	Australia	180	The Plant Cell	2014	ETS	Functional characterization	-	Intervention of phytohormone pathways by pathogen effectors	The constant struggle between plants and microbes has driven the evolution of multiple defense strategies in the host as well as offense strategies in the pathogen. To defend themselves from pathogen attack, plants often rely on elaborate signaling networks regulated by phytohormones. In turn, pathogens have adopted innovative strategies to manipulate phytohormone- regulated defenses. Tactics fre…	-	-
Kema et al., 2018	No	Original research article	30.331	Plant pathogen avirulence effector	10.6667	1	1	Kema, GHJ	WUR (Wageningen University and Research)	Netherlands	32	Nature Genetics	2018	Pathoresources	Omic data	-	Stress and sexual reproduction affect the dynamics of the wheat pathogen effector AvrStb6 and strobilurin resistance	Host resistance and fungicide treatments are cornerstones of plant-disease control. Here, we show that these treatments allow sex and modulate parenthood in the fungal wheat pathogen Zymoseptoria tritici. We demonstrate that the Z. tritici-wheat interaction complies with the gene-for-gene model by identifying the effector AvrStb6, which is recognized by the wheat resistance protein Stb6. Recognit…	Zymoseptoria tritici	Fungus
Khan et al., 2016	No	Review	7.487	Plant pathogen effector; Plant pathogen avirulence effector	15	2	1	Subramaniam, R	University of Toronto	Canada	75	Current Opinion in Microbiology	2016	General review	Recognition model	-	Of guards, decoys, baits and traps: pathogen perception in plants by type III effector sensors	Effector-triggered immunity (ETI) is conferred by dominant plant resistance (R) genes, which encode predominantly nucleotide-binding and leucine-rich repeat domain proteins (NLRs), against cognate microbial avirulence (Avr) genes, which include bacterial type III secreted effectors (T3Es). The 'guard model' describes the mechanism of T3E perception by plants, whereby NLRs monitor host proteins ('…	-	Bacterium
Khan et al., 2018	No	Review	6.629	Plant pathogen avirulence effector	13	2	1	Subramaniam, R	University of Toronto	Canada	39	The Plant Journal	2018	ETS	Bacterium review	-	Oh, the places they'll go! A survey of phytopathogen effectors and their host targets	Phytopathogens translocate effector proteins into plant cells where they sabotage the host cellular machinery to promote infection. An individual pathogen can translocate numerous distinct effectors during the infection process to target an array of host macromolecules (proteins, metabolites, DNA, etc.) and manipulate them using a variety of enzymatic activities. In this review, we have surveyed …	-	Bacterium
Khang et al., 2010	No	Original research article	10.144	Plant pathogen avirulence effector	20.5455	1	1	Valent, B	University of Kansas State	USA	226	The Plant Cell	2010	Effector trafficking	Filamentous pathogen translocation pathways	-	Translocation of Magnaporthe oryzae Effectors into Rice Cells and Their Subsequent Cell-to-Cell Movement	Knowledge remains limited about how fungal pathogens that colonize living plant cells translocate effector proteins inside host cells to regulate cellular processes and neutralize defense responses. To cause the globally important rice blast disease, specialized invasive hyphae (IH) invade successive living rice (Oryza sativa) cells while enclosed in host-derived extrainvasive hyphal membrane. Us…	Magnaporthe oryzae	Fungus
Kim et al., 2005	No	Original research article	38.62	Plant pathogen effector; Plant pathogen virulence effector	21.1875	1	1	Mackey, D	University of Ohio State	USA	339	Cell	2005	ETS	Functional characterization	-	Two Pseudomonas syringae type III effectors inhibit RIM-regulated basal defense in Arabidopsis	Plant cells have two defense systems that detect bacterial pathogens. One is a basal defense system that recognizes complex pathogen-associated molecular patterns (PAMPs). A second system uses diseaseresistance (R) proteins to recognize type III effector proteins that are delivered into the plant cell by the pathogen's type III secretion system. Here we show that these two pathways are linked. We…	Pseudomonas syringae	Bacterium
Kourelis & van der Hoorn, 2018	Yes	Review	10.144	Plant pathogen effector	57.6667	1	1	van der Hoorn, RAL	University of Oxford	UK	173	The Plant Cell	2018	ETI	Effector recognition	-	Defended to the nines: 25 years of resistance gene cloning identifies nine mechanisms for R protein function	Plants have many, highly variable resistance (R) gene loci, which provide resistance to a variety of pathogens. The first R gene to be cloned, maize (Zea mays) Hm1, was published over 25 years ago, and since then, many different R genes have been identified and isolated. The encoded proteins have provided clues to the diverse molecular mechanisms underlying immunity. Here, we present a meta-analy…	-	-
Kroj et al., 2016	No	Original research article	8.795	Plant pathogen effector	20.8	1	1	Morel, JB	INRAE (french national institute for agriculture, food, and environnement)	France	104	New Phytologist	2016	ETI	Effector recognition	-	Integration of decoy domains derived from protein targets of pathogen effectors into plant immune receptors is widespread	Plant immune receptors of the class of nucleotide-binding and leucine-rich repeat domain (NLR) proteins can contain additional domains besides canonical NB-ARC (nucleotide-binding adaptor shared by APAF-1, R proteins, and CED-4 (NB-ARC)) and leucine-rich repeat (LRR) domains. Recent research suggests that these additional domains act as integrated decoys recognizing effectors from pathogens. Prot…	Magnaporthe oryzae	Fungus
Kumar et al., 2020	No	Review	5.207	Plant pathogen avirulence effector	4	2	2	Sundaram, RM	ICAR-Indian Institute of Rice Research	India	4	Frontiers in Plant Science	2020	Pathogen highlight	Bacterium	-	Deployment of Genetic and Genomic Tools Toward Gaining a Better Understanding of Rice-Xanthomonasoryzaepv.oryzaeInteractions for Development of Durable Bacterial Blight Resistant Rice	Rice is the most important food crop worldwide and sustainable rice production is important for ensuring global food security. Biotic stresses limit rice production significantly and among them, bacterial blight (BB) disease caused byXanthomonas oryzaepv.oryzae(Xoo) is very important. BB reduces rice yields severely in the highly productive irrigated and rainfed lowland ecosystems and in recent y…	Xanthomonas oryzae pv. oryzae	Bacterium
Kunkel & Harper, 2018	No	Review	7.011	Plant pathogen virulence effector	13.3333	1	1	Kunkel, BN	University of Washington	USA	40	Journal of Experimental Botany	2018	ETS	Bacterium review	-	The roles of auxin during interactions between bacterial plant pathogens and their hosts	Plant pathogens have evolved several strategies to manipulate the biology of their hosts to facilitate colonization, growth to high levels in plant tissue, and production of disease. One of the less well known of these strategies is the synthesis of plant hormones and hormone analogs, and there is growing evidence that modulation of host hormone signaling is important during pathogenesis. Several…	-	Bacterium
Laflamme et al., 2020	No	Original research article	8.483	Plant pathogen effector	20.5	2	1	Guttman, DS	University of Toronto	Canada	41	Current Opinion in Plant Biology	2019	Pathoresources	Omic data	-	The pan-genome effector-triggered immunity landscape of a host-pathogen interaction	Effector-triggered immunity (ETI), induced by host immune receptors in response to microbial effectors, protects plants against virulent pathogens. However, a systematic study of ETI prevalence against species-wide pathogen diversity is lacking. We constructed the Pseudomonas syringae Type III Effector Compendium (PsyTEC) to reduce the pan-genome complexity of 5127 unique effector proteins, distr…	Pseudomonas syringae	Bacterium
Le Roux et al., 2015	No	Original research article	38.62	Plant pathogen effector; Plant pathogen virulence effector	34.8333	1	1	Deslandes, L	INRAE (french national institute for agriculture, food, and environnement)	France	209	Cell	2015	ETI	Effector recognition	-	A receptor pair with an integrated decoy converts pathogen disabling of transcription factors to immunity	Microbial pathogens infect host cells by delivering virulence factors (effectors) that interfere with de- fenses. In plants, intracellular nucleotide-binding/ leucine-rich repeat receptors (NLRs) detect specific effector interference and trigger immunity by an unknown mechanism. The Arabidopsis-interacting NLR pair, RRS1-R with RPS4, confers resistance to different pathogens, including Ralstonia …	-	-
Lee et al., 2001	No	Original research article	10.62	Plant pathogen virulence effector	7.75	1	1	Nürnberger, T	Leibniz Institut	Germany	155	Proceedings of the National Academy of Science USA	2001	Effector trafficking	Type III/IV bacterial system	-	HrpZ(Psph) from the plant pathogen Pseudomonas syringae pv. phaseolicola binds to lipid bilayers and forms an ion-conducting pore in vitro	The hrp gene clusters of plant pathogenic bacteria control pathogenicity on their host plants and ability to elicit the hypersensitive reaction in resistant plants. Some hrp gene products constitute elements of the type III secretion system, by which effector proteins are exported and delivered into plant cells. Here, we show that the hrpZ gene product from the bean halo-blight pathogen, Pseudomo…	Pseudomonas syringae pv. phaseolicola	Bacterium
Levy et al., 2018	No	Original research article	30.331	Plant pathogen effector	45.6667	3	3	Dangl, JL	University of North Carolina	USA	137	Nature Genetics	2018	Pathoresources	Omic data	-	Genomic features of bacterial adaptation to plants	Plants intimately associate with diverse bacteria. Plant-associated bacteria have ostensibly evolved genes that enable them to adapt to plant environments. However, the identities of such genes are mostly unknown, and their functions are poorly characterized. We sequenced 484 genomes of bacterial isolates from roots of Brassicaceae, poplar, and maize. We then compared 3,837 bacterial genomes to i…	-	Bacterium
Li et al., 2005	No	Original research article	10.62	Plant pathogen virulence effector	12	1	1	Zhou, JM	University of Kansas State	USA	192	Proceedings of the National Academy of Science USA	2005	ETS	Functional characterization	-	Flagellin induces innate immunity in nonhost interactions that is suppressed by Pseudomonas syringae effectors	Arabidopsis NONHOST1 (NHO1) is required for limiting the in planta growth of nonhost Pseudomonas bacteria but completely ineffective against the virulent bacterium Pseudomonas syringae pv. tomato DC3000. However, the molecular basis underlying this observation remains unknown. Here we show that NHO1 is transcriptionally activated by flagellin. The nonhost bacterium P. syringae pv. tabaci lacking …	Pseudomonas syringae	Bacterium
Li et al., 2020	No	Original research article	4.093	Plant pathogen avirulence effector	5	1	1	Chen, X	University of Washington	USA	5	BMC Genomics	2020	Pathoresources	Omic data	-	Whole-genome sequencing of Puccinia striiformis f. sp. tritici mutant isolates identifies avirulence gene candidates	BackgroundThe stripe rust pathogen, Puccinia striiformis f. sp. tritici (Pst), threats world wheat production. Resistance to Pst is often overcome by pathogen virulence changes, but the mechanisms of variation are not clearly understood. To determine the role of mutation in Pst virulence changes, in previous studies 30 mutant isolates were developed from a least virulent isolate using ethyl metha…	Puccinia striiformis f. sp. tritici	Fungus
Lindeberg et al., 2005	No	Review	3.252	Plant pathogen avirulence effector	7.0625	1	1	Guttman, DS	University of Toronto	Canada	113	Molecular Plant-Microbe Interactions	2005	Pathoresources	Computational prediction	-	Proposed Guidelines for a Unified Nomenclature and Phylogenetic Analysis of Type III Hop Effector Proteins in the Plant Pathogen Pseudomonas syringae	Pathovars of Pseudomonas syringae interact with their plant hosts via the action of Hrp outer protein (Hop) effector proteins, injected into plant cells by the type III secretion system (TTSS). Recent availability of complete genome sequences for a number of P. syringae pathovars has led to a significant increase in the rate of effector discovery. However, lack of a systematic nomenclature has re…	Pseudomonas syringae	Bacterium
Lindeberg et al., 2012	No	Review	13.537	Plant pathogen virulence effector	17.3333	1	1	Collmer, A	Cornell University	USA	156	Trends in Microbiology	2012	Effector trafficking	Type III/IV bacterial system	-	Pseudomonas syringae type III effector repertoires: Last words in endless arguments	Many plant pathogens subvert host immunity by injecting compositionally diverse but functionally similar repertoires of cytoplasmic effector proteins. The bacterial pathogen Pseudomonas syringae is a model for exploring the functional structure of such repertoires. The pangenome of P. syringae encodes 57 families of effectors injected by the type III secretion system. Distribution of effector gen…	Pseudomonas syringae	Bacterium
Liu et al., 2013	No	Review	12.744	Plant pathogen avirulence effector	10.75	1	1	Wang, GL	Chinese Academy of Sciences	China	86	Molecular Plant	2013	General review	Host immunity	-	Recent Progress in Understanding PAMP- and Effector-Triggered Immunity against the Rice Blast Fungus Magnaporthe oryzae	Rice blast, caused by the fungal pathogen Magnaporthe oryzae, is one of the most destructive diseases of rice worldwide. The rice-M. oryzae pathosystem has become a model in the study of plant-fungal interactions because of its scientific advancement and economic importance. Recent studies have identified a number of new pathogen-associated molecular patterns (PAMPs) and effectors from the blast …	Magnaporthe oryzae	Fungus
Liu et al., 2014	No	Original research article	13.61	Plant pathogen effector	21.4286	2	2	Dou, D	Nanjing Agricultural University	China	150	Nature Communications	2014	ETS	Functional characterization	-	Unconventionally secreted effectors of two filamentous pathogens target plant salicylate biosynthesis	Plant diseases caused by fungi and oomycetes pose an increasing threat to food security and ecosystem health worldwide. These filamentous pathogens, while taxonomically distinct, modulate host defense responses by secreting effectors, which are typically identified based on the presence of signal peptides. Here we show that Phytophthora sojae and Verticillium dahliae secrete isochorismatases (PsI…	Phytophthora sojae, Verticillium dahliae	Fungus, Oomycete
Liu et al., 2014	No	Review	13.878	Plant pathogen avirulence effector; Plant pathogen virulence effector	23.2857	2	2	Leach, JE	University of Coloraro State	USA	163	Annual Review of Phytopathology	2014	General review	Host immunity	-	Novel insights into rice innate immunity against bacterial and fungal pathogens	Rice feeds more than half of the world's population. Rice blast, caused by the fungal pathogen Magnaporthe oryzae, and bacterial blight, caused by the bacterial pathogen Xanthomonas oryzae pv. oryzae, are major constraints to rice production worldwide. Genome sequencing and extensive molecular analysis has led to the identification of many new pathogen-associated molecular patterns (PAMPs) and av…	Magnaporthe oryzae, Xanthomonas oryzae pv. oryzae	Bacteria, Fungus
Lo Presti et al., 2015	No	Review	24.792	Plant pathogen effector; Plant pathogen virulence effector	69.3333	2	1	Reissmann, S	Max Planck Institut	Germany	416	Annual Review of Plant Biology	2015	ETS	Filamentous pathogen review	-	Fungal effectors and plant susceptibility	Plants can be colonized by fungi that have adopted highly diverse lifestyles, ranging from symbiotic to necrotrophic. Colonization is governed in all systems by hundreds of secreted fungal effector molecules. These effectors suppress plant defense responses and modulate plant physiology to accom- modate fungal invaders and provide them with nutrients. Fungal effectors either function in the inter…	-	Fungus
Lorrain et al., 2019	No	Review	8.795	Plant pathogen avirulence effector; Plant pathogen virulence effector	13	1	1	Duplessis, S	INRAE (french national institute for agriculture, food, and environnement)	France	26	New Phytologist	2019	Pathogen highlight	Filamentous pathogen	-	Advances in understanding obligate biotrophy in rust fungi	Rust fungi (Pucciniales) are the largest group of plant pathogens and represent one of the most devastating threats to agricultural crops worldwide. Despite the economic importance of these highly specialized pathogens, many aspects of their biology remain obscure largely because rust fungi are obligate biotrophs. The rise of genomics and advances in high-throughput sequencing technology have pre…	-	Fungus
Lu et al., 2010	Yes	Original research article	10.62	Plant pathogen effector	38.4545	2	1	Shan, LB	Texas A&M University	USA	423	Proceedings of the National Academy of Science USA	2010	PTI	Signaling mechanism	-	A receptor-like cytoplasmic kinase, BIK1, associates with a flagellin receptor complex to initiate plant innate immunity	Plants and animals rely on innate immunity to prevent infections by detection of microbe-associated molecular patterns (MAMPs) through pattern-recognition receptors (PRRs). The plant PRR FLS2, a leucine-rich repeat-receptor kinase, recognizes bacterial flagellin and initiates immune signaling by association with another leucine-rich repeat-receptor-like kinase, BAK1. It remains unknown how the FL…	Pseudomonas syringae pv. tomato	Bacterium
Lu et al., 2016	No	Original research article	10.62	Plant pathogen avirulence effector	11.6	2	1	Schulze-Lefert, P	Max Planck Institut	Germany	58	Proceedings of the National Academy of Science USA	2016	ETI	Immune receptor	-	Allelic barley MLA immune receptors recognize sequence-unrelated avirulence effectors of the powdery mildew pathogen	Disease-resistance genes encoding intracellular nucleotide-binding domain and leucine-rich repeat proteins (NLRs) are key components of the plant innate immune system and typically detect the presence of isolate-specific avirulence (AVR) effectors from pathogens. NLR genes define the fastest-evolving gene family of flowering plants and are often arranged in gene clusters containing multiple paral…	Blumeria graminis f. sp. hordei	Fungus
Ma et al., 2015	No	Original research article	10.144	Plant pathogen virulence effector	19.5	1	1	Wang, Y	Nanjing Agricultural University	China	117	The Plant Cell	2015	ETS	Functional characterization	-	A Phytophthora sojae Glycoside Hydrolase 12 Protein Is a Major Virulence Factor during Soybean Infection and Is Recognized as a PAMP	We identified a glycoside hydrolase family 12 (GH12) protein, XEG1, produced by the soybean pathogen Phytophthora sojae that exhibits xyloglucanase and beta-glucanase activity. It acts as an important virulence factor during P. sojae infection but also acts as a pathogen-associated molecular pattern (PAMP) in soybean (Glycine max) and solanaceous species, where it can trigger defense responses in…	Phytophthora sojae	Oomycete
Ma et al., 2017	No	Original research article	44.372	Plant pathogen virulence effector	20.25	1	1	Wang, Y	Nanjing Agricultural University	China	81	Science	2017	ETS	Functional characterization	Ambiguous categorization	A paralogous decoy protects Phytophthora sojae apoplastic effector PsXEG1 from a host inhibitor	The extracellular space (apoplast) of plant tissue represents a critical battleground between plants and attacking microbes. Here we show that a pathogen-secreted apoplastic xyloglucan-specific endoglucanase, PsXEG1, is a focus of this struggle in the Phytophthora sojae-soybean interaction. We show that soybean produces an apoplastic glucanase inhibitor protein, GmGIP1, that binds to PsXEG1 to bl…	Phytophthora sojae	Oomycete
Macho et al., 2015	No	Review	7.487	Plant pathogen virulence effector	23.1667	1	1	Zipfel, C	TSL (The Sainsbury Laboratory)	UK	139	Current Opinion in Microbiology	2015	ETS	Bacterium review	-	Targeting of plant pattern recognition receptor-triggered immunity by bacterial type-III secretion system effectors	During infection, microbes are detected by surface-localized pattern recognition receptors (PRRs), leading to an innate immune response that prevents microbial ingress. Therefore, successful pathogens must evade or inhibit PRR-triggered immunity to cause disease. In the past decade, a number of type-III secretion system effector (T3Es) proteins from plant pathogenic bacteria have been shown to su…	-	Bacterium
Macho, 2016	No	Review	8.795	Plant pathogen virulence effector	9.6	1	1	Macho, AP	Chinese Academy of Sciences	China	48	New Phytologist	2016	ETS	Bacterium review	-	Subversion of plant cellular functions by bacterial type-III effectors: beyond suppression of immunity	Most bacterial plant pathogens employ a type-III secretion system to inject type-III effector (T3E) proteins directly inside plant cells. These T3Es manipulate host cellular processes in order to create a permissive niche for bacterial proliferation, allowing development of the disease. An important role of T3Es in plant pathogenic bacteria is the suppression of plant immune responses. However, i…	-	Bacterium
Mackey et al., 2002	No	Original research article	38.62	Plant pathogen effector; Plant pathogen avirulence effector; Plant pathogen virulence effector	40	1	1	Dangl, JL	University of North Carolina	USA	760	Cell	2002	ETI	Effector recognition	-	RIN4 interacts with Pseudomonas syringae type III effector molecules and is required for RPM1-mediated resistance in Arabidopsis	In Arabidopsis, RPM1 confers resistance against Pseudomonas syringae expressing either of two sequence unrelated type III effectors, AvrRpm1 or AvrB. An RPM1-interacting protein (RIN4) coimmunoprecipitates from plant cell extracts with AvrB, AvrRpm1, or RPM1. Reduction of RIN4 protein levels inhibits both the hypersensitive response and the restriction of pathogen growth controlled by RPM1. RIN4 …	Pseudomonas syringae	Bacterium
Mackey et al., 2003	No	Original research article	38.62	Plant pathogen effector; Plant pathogen avirulence effector; Plant pathogen virulence effector	35.6667	1	1	Dangl, JL	University of North Carolina	USA	642	Cell	2003	ETS	Functional characterization	-	Arabidopsis RIN4 is a target of the type III virulence effector AvrRpt2 and modulates RPS2-mediated resistance	Type III pili deliver effector proteins (virulence factors) from bacterial pathogens to host cells. Plants express disease resistance (R) proteins that respond specifically to a particular type III effector by activating immune responses. We demonstrated previously that two unrelated type III effectors from Pseudomonas syringae target and modify the Arabidopsis RIN4 protein. Here, we show that Av…	Pseudomonas syringae	Bacterium
Maekawa et al., 2011	No	Review	22.3	Plant pathogen effector	28	1	1	Schulze-Lefert, P	Max Planck Institut	Germany	280	Nature Immunology	2011	ETI	Immune receptor	-	NLR functions in plant and animal immune systems: so far and yet so close	In plants and animals, the NLR family of receptors perceives non-self and modified-self molecules inside host cells and mediates innate immune responses to microbial pathogens. Despite their similar biological functions and protein architecture, animal NLRs are normally activated by conserved microbe-or damage-associated molecular patterns, whereas plant NLRs typically detect strain-specific path…	-	-
Mak et al., 2012	No	Original research article	44.372	Plant pathogen effector	37.1111	1	1	Stoddard, BL	Fred Hutchinson Cancer Research Center	USA	334	Science	2012	ETS	Structural charaterization	-	The Crystal Structure of TAL Effector PthXo1 Bound to Its DNA Target	DNA recognition by TAL effectors is mediated by tandem repeats, each 33 to 35 residues in length, that specify nucleotides via unique repeat-variable diresidues (RVDs). The crystal structure of PthXo1 bound to its DNA target was determined by high-throughput computational structure prediction and validated by heavy-atom derivatization. Each repeat forms a left-handed, two-helix bundle that presen…	-	Bacterium
Marchal et al., 2018	No	Original research article	14.576	Plant pathogen virulence effector	19.6667	1	1	Uauy, C	John Innes Centre	UK	59	Nature Plants	2018	ETI	Immune receptor	-	BED-domain-containing immune receptors confer diverse resistance spectra to yellow rust	Crop diseases reduce wheat yields by ~25% globally and thus pose a major threat to global food security1. Genetic resistance can reduce crop losses in the field and can be selected through the use of molecular markers. However, genetic resistance often breaks down following changes in pathogen virulence, as experienced with the wheat yellow (stripe) rust fungus Puccinia striiformis f. sp. tritici…	Puccinia striiformis f. sp. tritici	Fungus
Martin et al., 2003	No	Review	24.792	Plant pathogen effector	35.9444	3	3	Martin, GB	Cornell University	USA	647	Annual Review of Plant Biology	2003	ETI	Immune receptor	-	Understanding the functions of plant disease resistance proteins	Many disease resistance (R) proteins of plants detect the presence of disease-causing bacteria, viruses, or fungi by recognizing specific pathogen effector molecules that are produced during the infection process. Effectors are often pathogen proteins that probably evolved to subvert various host processes for promotion of the pathogen life cycle. Five classes of effector-specific R proteins are …	-	-
McHale et al., 2006	No	Review	19.041	Plant pathogen effector	34.8667	1	1	Michelmore, RW	University of California	USA	523	Genome Biology	2006	ETI	Immune receptor	-	Plant NBS-LRR proteins: adaptable guards	The majority of disease resistance genes in plants encode nucleotide-binding site leucine-rich repeat (NBS-LRR) proteins. This large family is encoded by hundreds of diverse genes per genome and can be subdivided into the functionally distinct TIR-domain-containing (TNL) and CC-domain-containing (CNL) subfamilies. Their precise role in recognition is unknown; however, they are thought to monitor …	-	-
Meng & Zhang, 2013	Yes	Review	13.878	Plant pathogen effector	61.625	1	1	Zhang, S	University of Missouri	USA	493	Annual Review of Phytopathology	2013	PTI	Signaling mechanism	-	MAPK Cascades in Plant Disease Resistance Signaling	Mitogen-activated protein kinase (MAPK) cascades are highly conserved signaling modules downstream of receptors/sensors that transduce extracellular stimuli into intracellular responses in eukaryotes. Plant MAPK cascades play pivotal roles in signaling plant defense against pathogen attack. In this review, we summarize recent advances in the identification of upstream receptors/sensors and downst…	-	-
Mentlak et al., 2012	No	Original research article	10.144	Plant pathogen effector; Plant pathogen virulence effector	30.1111	1	1	Talbot, NJ	University of Exeter	UK	271	The Plant Cell	2012	ETS	Functional characterization	-	Effector-Mediated Suppression of Chitin-Triggered Immunity by Magnaporthe oryzae Is Necessary for Rice Blast Disease	Plants use pattern recognition receptors to defend themselves from microbial pathogens. These receptors recognize pathogen-associated molecular patterns (PAMPs) and activate signaling pathways that lead to immunity. In rice (Oryza sativa), the chitin elicitor binding protein (CEBiP) recognizes chitin oligosaccharides released from the cell walls of fungal pathogens. Here, we show that the rice bl…	Magnaporthe oryzae	Fungus
Mukhtar et al., 2011	Yes	Original research article	44.372	Plant pathogen effector; Plant pathogen virulence effector	50.5	4	3	Vidal, M	Dana Farber Cancer Institute	USA	505	Science	2011	Pathoresources	Omic data	-	Independently Evolved Virulence Effectors Converge onto Hubs in a Plant Immune System Network	Plants generate effective responses to infection by recognizing both conserved and variable pathogen-encoded molecules. Pathogens deploy virulence effector proteins into host cells, where they interact physically with host proteins to modulate defense. We generated an interaction network of plant-pathogen effectors from two pathogens spanning the eukaryote-eubacteria divergence, three classes of …	Pseudomonas syringae, Hyaloperonospora arabidopsidis	Bacteria, Oomycete
Navathe et al., 2020	No	Original research article	3.95	Plant pathogen virulence effector	9	1	1	Chand, R	Banaras Hindu University	India	9	Plant Disease	2020	ETI	Effector recognition	-	ToxA-Tsn1 Interaction for Spot Blotch Susceptibility in Indian Wheat: An Example of Inverse Gene-for-Gene Relationship	The ToxA-Tsn1 system is an example of an inverse gene-for-gene relationship. The gene ToxA encodes a host-selective toxin (HST) which functions as a necrotrophic effector and is often responsible for the virulence of the pathogen. The genomes of several fungal pathogens (e.g., Pyrenophora tritici-repentis, Parastagonospora nodorum, and Bipolaris sorokiniana) have been shown to carry the ToxA gene…	Bipolaris sorokiniana	Fungus
Nimchuk et al., 2000	No	Original research article	38.62	Plant pathogen effector; Plant pathogen avirulence effector; Plant pathogen virulence effector	12.0476	1	1	Dangl, JL	University of North Carolina	USA	253	Cell	2000	ETS	Functional characterization	-	Eukaryotic fatty acylation drives plasma membrane targeting and enhances function of several type III effector proteins from Pseudomonas syringae	Bacterial pathogens of plants and animals utilize conserved type III delivery systems to traffic effector proteins into host cells. Plant innate immune systems evolved disease resistance (R) genes to recognize some type III effectors, termed avirulence (Avr) proteins. On disease-susceptible (r) plants, Avr proteins can contribute to pathogen virulence. We demonstrate that several type III effecto…	Pseudomonas syringae	Bacterium
Nimchuk et al., 2001	No	Review	8.483	Plant pathogen effector; Plant pathogen avirulence effector; Plant pathogen virulence effector	2.8	1	1	Dangl, JL	University of North Carolina	USA	56	Current Opinion in Plant Biology	2001	General review	Recognition model	-	Knowing the dancer from the dance: R-gene products and their interactions with other proteins from host and pathogen	Cloning of plant disease resistance genes is now commonplace in model plants. Recent attention has turned to how the proteins that they encode function biochemically to recognize their cognate Avirulence protein and to initiate the disease-resistance response. In addition. attention has turned to how the Avirulence proteins of pathogens might alter susceptible hosts for the benefit of the pathoge…	-	-
Nino-Liu et al., 2006	No	Review	4.55	Plant pathogen virulence effector	26.8	1	1	Bogdanove, AJ	Iowa University	USA	402	Molecular Plant Pathology	2006	Pathogen highlight	Bacterium	-	Xanthomonas oryzae pathovars: model pathogens of a model crop	Xanthomonas oryzae pv. oryzae and Xanthomonas oryzae pv. oryzicola cause bacterial blight and bacterial leaf streak of rice (Oryza sativa), which constrain production of this staple crop in much of Asia and parts of Africa. Tremendous progress has been made in characterizing the diseases and breeding for resistance. X. oryzae pv. oryzae causes bacterial blight by invading the vascular tissue, whi…	Xanthomonas oryzae	Bacterium
Noël et al., 2001	No	Original research article	3.576	Plant pathogen avirulence effector	6.8	1	1	Bonas, U	University of Halle Wittenberg	Germany	136	Molecular Microbiology	2001	ETS	Effector expression	-	cDNA-AFLP analysis unravels a genome-wide hrpG-regulon in the plant pathogen Xanthomonas campestris pv. vesicatoria	The Hrp type III protein secretion system is essential for pathogenicity of the Gram-negative plant pathogen Xanthomonas campestris pv. vesicatoria. Expression of the hrp gene cluster is controlled by HrpG, a two-component response regulator, and HrpX, an AraC-type transcriptional activator. Using the cDNA-AFLP technique, 30 hrpG-induced (hgi) and five hrpG-repressed (hgr) cDNA fragments were ide…	Xanthomonas campestris pv. vesicatoria	Bacterium
Nomura et al., 2006	No	Original research article	44.372	Plant pathogen virulence effector	23.1333	1	1	He, SY	University of Michigan State	USA	347	Science	2006	ETS	Functional characterization	-	A bacterial virulence protein suppresses host innate immunity to cause plant disease	Plants have evolved a powerful immune system to defend against infection by most microbial organisms. However, successful pathogens, such as Pseudomonas syringae, have developed countermeasures and inject virulence proteins into the host plant cell to suppress immunity and cause devastating diseases. Despite intensive research efforts, the molecular targets of bacterial virulence proteins that ar…	Pseudomonas syringae	Bacterium
Nowara et al., 2010	No	Original research article	10.144	Plant pathogen virulence effector	29.2727	1	1	Schweizer, P	Leibniz Institut	Germany	322	The Plant Cell	2010	Pathoresources	Lab tool	-	HIGS: Host-Induced Gene Silencing in the Obligate Biotrophic Fungal Pathogen Blumeria graminis	Powdery mildew fungi are obligate biotrophic pathogens that only grow on living hosts and cause damage in thousands of plant species. Despite their agronomical importance, little direct functional evidence for genes of pathogenicity and virulence is currently available because mutagenesis and transformation protocols are lacking. Here, we show that the accumulation in barley (Hordeum vulgare) and…	Blumeria graminis	Fungus
Nurnberger & Lipka, 2005	No	Review	4.55	Plant pathogen effector	13.9333	1	1	Nurnberger, T	University of Tubingen	Germany	209	Molecular Plant Pathology	2005	General review	Host immunity	-	Non-host resistance in plants: new insights into an old phenomenon	Resistance of an entire plant species to all isolates of a microbial species is referred to as non-host or species resistance. An interplay of both constitutive barriers and inducible reactions comprises the basis for this most durable form of plant disease resistance. Activation of inducible plant defence responses is probably brought about by the recognition of invariant pathogen-associated mol…	-	-
O'Connell et al., 2012	No	Original research article	30.331	Plant pathogen effector	52.6667	2	2	O'Connell, RJ	Max Planck Institut	Germany	474	Nature Genetics	2012	Pathoresources	Omic data	-	Lifestyle transitions in plant pathogenic Colletotrichum fungi deciphered by genome and transcriptome analyses	Colletotrichum species are fungal pathogens that devastate crop plants worldwide. Host infection involves the differentiation of specialized cell types that are associated with penetration, growth inside living host cells (biotrophy) and tissue destruction (necrotrophy). We report here genome and transcriptome analyses of Colletotrichum higginsianum infecting Arabidopsis thaliana and Colletotrich…	Colletotrichum higginsianum, Colletotrichum graminicola	Fungus
Oh & Beer, 2005	No	Review	15.636	Plant pathogen virulence effector	8.9375	1	1	Beer, SV	Cornell University	USA	143	FEMS Microbiology Reviews	2005	ETS	Bacterium review	-	Molecular genetics of Erwinia amylovora involved in the development of fire blight	The bacterial plant pathogen, Erwinia amylovora, causes the devastating disease known as fire blight in some Rosaceous plants like apple, pear, quince, raspberry and several ornamentals. Knowledge of the factors affecting the development of fire blight has mushroomed in the last quarter century. On the molecular level, genes encoding a Hrp type III secretion system, genes encoding enzymes involve…	Erwinia amylovora	Bacterium
Orth et al., 2000	No	Original research article	44.372	Plant pathogen effector; Plant pathogen avirulence effector; Plant pathogen virulence effector	19.4762	1	1	Dixon, JE	University of Michigan State	USA	409	Science	2000	ETS	Functional characterization	-	Disruption of signaling by Yersinia effector YopJ, a ubiquitin-like protein protease	Homologs of the Yersinia virulence effector YopJ are found in both plant and animal bacterial pathogens, as well as plant symbionts. These YopJ family members were shown to act as cysteine proteases. The catalytic triad of the protease was required for inhibition of the mitogen-activated protein kinase (MAPK) and nuclear factor κB (NF-κB) signaling in animal cells and for induction of LocaLized c…	Yersinia sp., Xanthomonas campestris	Bacterium
Orth, 2002	No	Review	7.487	Plant pathogen effector; Plant pathogen avirulence effector; Plant pathogen virulence effector	7.73684	1	1	Orth, K	University of Texas	USA	147	Current Opinion in Microbiology	2002	ETS	Bacterium review	-	Function of the Yersinia effector YopJ	The Yersinia virulence factor YopJ inhibits the host immune response and induces apoptosis by blocking multiple signaling pathways, including the MAPK and NFkappaB pathways in the infected cell. YopJ is a cysteine protease that cleaves a reversible post-translational modification in the form of ubiquitin or a ubiquitin-like protein. Homologues of YopJ are expressed in animal and plant pathogens, …	-	Bacterium
Park et al., 2012	No	Original research article	10.144	Plant pathogen avirulence effector	24.6667	1	1	Wang, GL	University of Ohio State	USA	222	The Plant Cell	2012	ETS	Functional characterization	-	The Magnaporthe oryzae Effector AvrPiz-t Targets the RING E3 Ubiquitin Ligase APIP6 to Suppress Pathogen-Associated Molecular Pattern–Triggered Immunity in Rice	Although the functions of a few effector proteins produced by bacterial and oomycete plant pathogens have been elucidated in recent years, information for the vast majority of pathogen effectors is still lacking, particularly for those of plant-pathogenic fungi. Here, we show that the avirulence effector AvrPiz-t from the rice blast fungus Magnaporthe oryzae preferentially accumulates in the spec…	Magnaporthe oryzae	Fungus
Paulus et al., 2020	No	Original research article	10.62	Plant pathogen virulence effector	7	1	1	van der Hoorn, RAL	University of Oxford	UK	7	Proceedings of the National Academy of Science USA	2020	ETI	Effector recognition	-	Extracellular proteolytic cascade in tomato activates immune protease Rcr	Proteolytic cascades regulate immunity and development in animals, but these cascades in plants have not yet been reported. Here we report that the extracellular immune protease Rcr3 of tomato is activated by P69B and other subtilases (SBTs), revealing a proteolytic cascade regulating extracellular immunity in solanaceous plants. Rcr3 is a secreted papain-like Cys protease (PLCP) of tomato that a…	Cladosporium fulvum, Phytophthora infestans	Fungus, Oomycete
Pedley & Martin, 2003	No	Review	13.878	Plant pathogen avirulence effector	12.4444	2	1	Pedley, KF	Cornell University	USA	224	Annual Review of Phytopathology	2003	ETI	Immune receptor	-	Molecular basis of Pto-mediated resistance to bacterial speck disease in tomato	The Pto gene in tomato confers gene-for-gene resistance to Pseudomonas syringae pv. tomato, the causative agent of bacterial speck disease. Pto was first introgressed from a wild species of tomato into cultivated tomato varieties over 60 years ago and is now widely used to control speck disease. Cloning of the Pto gene revealed that it encodes a cytoplasmically localized serine-threonine protein …	Pseudomonas syringae	Bacterium
Perez-Quintero & Szurek, 2019	No	Review	13.878	Plant pathogen avirulence effector	6.5	2	2	Perez-Quintero, AL	University of Coloraro State	USA	13	Annual Review of Phytopathology	2019	ETS	Bacterium review	-	A decade decoded: spies and hackers in the history of TAL effectors research	Transcription activator-like effectors (TALEs) from the genus Xanthomonas are proteins with the remarkable ability to directly bind the promoters of genes in the plant host to induce their expression, which often helps bacterial colonization. Metaphorically, TALEs act as spies that infiltrate the plant disguised as high-ranking civilians (transcription factors) to trick the plant into activating …	-	Bacterium
Petit-Houdenot & Fudal, 2017	No	Review	5.207	Plant pathogen avirulence effector	8.75	1	1	Fudal, I	INRAE (french national institute for agriculture, food, and environnement)	France	35	Frontiers in Plant Science	2017	ETI	Effector recognition	-	Complex interactions between fungal avirulence genes and their corresponding plant resistance genes and consequences for disease resistance management	During infection, pathogens secrete an arsenal of molecules, collectively called effectors, key elements of pathogenesis which modulate innate immunity of the plant and facilitate infection. Some of these effectors can be recognized directly or indirectly by resistance (R) proteins from the plant and are then called avirulence (AVR) proteins. This recognition usually triggers defense responses in…	-	Fungus
Plett et al., 2014	No	Original research article	10.62	Plant pathogen effector	24.4286	1	1	Martin, F	INRAE (french national institute for agriculture, food, and environnement)	France	171	Proceedings of the National Academy of Science USA	2014	ETS	Functional characterization	-	Effector MiSSP7 of the mutualistic fungus Laccaria bicolor stabilizes the Populus JAZ6 protein and represses jasmonic acid (JA) responsive genes	Ectomycorrhizal fungi, such as Laccaria bicolor, support forest growth and sustainability by providing growth-limiting nutrients to their plant host through a mutualistic symbiotic relationship with host roots. We have previously shown that the effector protein MiSSP7 (Mycorrhiza-induced Small Secreted Protein 7) encoded by L. bicolor is necessary for the establishment of symbiosis with host tree…	Laccaria bicolor	Fungus
Plissonneau et al., 2016	No	Original research article	8.795	Plant pathogen avirulence effector	11.6	1	1	Balesdent, MH	INRAE (french national institute for agriculture, food, and environnement)	France	58	New Phytologist	2016	ETS	Functional characterization	-	A game of hide and seek between avirulence genes AvrLm4-7 and AvrLm3 in Leptosphaeria maculans	Extending the durability of plant resistance genes towards fungal pathogens is a major challenge. We identified and investigated the relationship between two avirulence genes of Leptosphaeria maculans, AvrLm3 and AvrLm4-7. When an isolate possesses both genes, the Rlm3-mediated resistance of oilseed rape (Brassica napus) is not expressed due to the presence of AvrLm4-7 but virulent isolates towar…	Leptosphaeria maculans	Fungus
Poueymiro & Genin, 2009	No	Review	7.487	Plant pathogen avirulence effector	9.33333	1	1	Genin, S	INRAE (french national institute for agriculture, food, and environnement)	France	112	Current Opinion in Microbiology	2009	Pathoresources	Omic data	-	Secreted proteins from Ralstonia solanacearum: a hundred tricks to kill a plant	Sequence analysis of bacterial genomes has revealed a tremendous potential for protein secretion. This is certainly true for the plant pathogen Ralstonia solanacearum which is estimated to export hundreds of proteins through several specialized protein secretion systems. Central to pathogenicity are the Type II and Type III secretion systems both of which serve to export large repertoires of path…	Ralstonia solanacearum	Bacterium
Qiu et al., 2008	No	Original research article	10.373	Plant pathogen effector	22.8462	1	1	Petersen, M	University of Copenhagen	Denmark	297	The EMBO Journal	2008	PTI	Signaling mechanism	-	Arabidopsis MAP kinase 4 regulates gene expression through transcription factor release in the nucleus	Plant and animal perception of microbes through pathogen surveillance proteins leads to MAP kinase signalling and the expression of defence genes. However, little is known about how plant MAP kinases regulate specific gene expression. We report that, in the absence of pathogens, Arabidopsis MAP kinase 4 (MPK4) exists in nuclear complexes with the WRKY33 transcription factor. This complex depends …	Pseudomonas syringae	Bacterium
Raffaele & Kamoun, 2012	No	Review	36.883	Plant pathogen effector; Plant pathogen avirulence effector; Plant pathogen virulence effector	41.5556	1	1	Kamoun, S	TSL (The Sainsbury Laboratory)	UK	374	Nature Reviews Microbiology	2012	General review	Pathosystem evolution	-	Genome evolution in filamentous plant pathogens: why bigger can be better	Many species of fungi and oomycetes are plant pathogens of great economic importance. Over the past 7 years, the genomes of more than 30 of these filamentous plant pathogens have been sequenced, revealing remarkable diversity in genome size and architecture. Whereas the genomes of many parasites and bacterial symbionts have been reduced over time, the genomes of several lineages of filamentous pl…	-	-
Rooney et al., 2005	No	Original research article	44.372	Plant pathogen effector; Plant pathogen avirulence effector	18.875	1	1	de Wit, PJGM	WUR (Wageningen University and Research)	Netherlands	302	Science	2005	ETS	Functional characterization	-	Cladosporium Avr2 inhibits tomato Rcr3 protease required for Cf-2-dependent disease resistance	How plants recognize pathogens and activate defense is still mysterious. Direct interaction between pathogen avirulence (Avr) proteins and plant disease resistance proteins is the exception rather than the rule. During infection, Cladosporium fulvum secretes Avr2 protein into the apoplast of tomato leaves and, in the presence of the extracellular leucine-rich repeat receptor-like Cf-2 protein, tr…	Cladosporium fulvum	Fungus
Rouxel et al., 2011	No	Original research article	13.61	Plant pathogen avirulence effector	27.7	1	1	Rouxel, T	INRAE (french national institute for agriculture, food, and environnement)	France	277	Nature Communications	2011	Pathoresources	Omic data	-	Effector diversification within compartments of the Leptosphaeria maculans genome affected by Repeat-Induced Point mutations	Fungi are of primary ecological, biotechnological and economic importance. Many fundamental biological processes that are shared by animals and fungi are studied in fungi due to their experimental tractability. Many fungi are pathogens or mutualists and are model systems to analyse effector genes and their mechanisms of diversification. In this study, we report the genome sequence of the phytopat…	Leptosphaeria maculans	Fungus
Rudd et al., 2015	No	Original research article	7.52	Plant pathogen virulence effector	23.5	1	1	Rudd, JJ	Rothamsted Research	UK	141	Plant Physiology	2015	Pathoresources	Omic data	-	Transcriptome and metabolite profiling of the infection cycle of Zymoseptoria tritici on wheat reveals a biphasic interaction with plant immunity involving differential pathogen chromosomal contributions and a variation on the hemibiotrophic lifestyle definition	The hemibiotrophic fungus Zymoseptoria tritici causes Septoria tritici blotch disease of wheat (Triticum aestivum). Pathogen reproduction on wheat occurs without cell penetration, suggesting that dynamic and intimate intercellular communication occurs between fungus and plant throughout the disease cycle. We used deep RNA sequencing and metabolomics to investigate the physiology of plant and path…	Zymoseptoria tritici	Fungus
Saintenac et al., 2018	No	Original research article	30.331	Plant pathogen effector; Plant pathogen avirulence effector	22	2	2	Saintenac, C	INRAE (french national institute for agriculture, food, and environnement)	France	66	Nature Genetics	2018	ETI	Immune receptor	-	Wheat receptor-kinase-like protein Stb6 controls gene-for-gene resistance to fungal pathogen Zymoseptoria tritici	Deployment of fast-evolving disease-resistance genes is one of the most successful strategies used by plants to fend off pathogens 1,2 . In gene-for-gene relationships, most cloned disease-resistance genes encode intracellular nucleotide-binding leucine-rich-repeat proteins (NLRs) recognizing pathogen-secreted isolate-specific avirulence (Avr) effectors delivered to the host cytoplasm 3,4 . This …	Zymoseptoria tritici	Fungus
Salanoubat et al., 2002	No	Original research article	46.486	Plant pathogen effector; Plant pathogen virulence effector	33.7895	1	1	Boucher, CA	INRAE (french national institute for agriculture, food, and environnement)	France	642	Nature	2002	Pathoresources	Omic data	-	Genome sequence of the plant pathogen Ralstonia solanacearum	Ralstonia solanacearum is a devastating, soil-borne plant pathogen with a global distribution and an unusually wide host range. It is a model system for the dissection of molecular determinants governing pathogenicity. We present here the complete genome sequence and its analysis of strain GMI1000. The 5.8-megabase (Mb) genome is organized into two replicons: a 3.7-Mb chromosome and a 2.1-Mb mega…	Ralstonia solanacearum	Bacterium
Sarris et al., 2015	No	Original research article	38.62	Plant pathogen effector	38.3333	2	1	Sarris, PF	TSL (The Sainsbury Laboratory)	UK	230	Cell	2015	ETI	Effector recognition	-	A plant immune receptor detects pathogen effectors that target WRKY transcription factors	Defense against pathogens in multicellular eukary- otes depends on intracellular immune receptors, yet surveillance by these receptors is poorly under- stood. Several plant nucleotide-binding, leucine- rich repeat (NB-LRR) immune receptors carry fusions with other protein domains. The Arabidopsis RRS1-R NB-LRR protein carries a C-terminal WRKY DNA binding domain and forms a receptor complex with …	Pseudomonas syringae, Pseudomonas fluorescens	Bacterium
Sarris et al., 2016	No	Original research article	7.296	Plant pathogen effector	23.4	1	1	Krasileva, KV	TSL (The Sainsbury Laboratory)	UK	117	BMC Biology	2016	ETI	Effector recognition	-	Comparative analysis of plant immune receptor architectures uncovers host proteins likely targeted by pathogens	Plants deploy immune receptors to detect pathogen-derived molecules and initiate defense responses. Intracellular plant immune receptors called nucleotide-binding leucine-rich repeat (NLR) proteins contain a central nucleotide-binding (NB) domain followed by a series of leucine-rich repeats (LRRs), and are key initiators of plant defense responses. However, recent studies demonstrated that NLRs w…	-	-
Saunders et al., 2012	No	Original research article	3.226	Plant pathogen avirulence effector	16.5556	2	1	Raffaele, S	TSL (The Sainsbury Laboratory)	UK	149	PLOS ONE	2012	Pathoresources	Computational prediction	-	Using hierarchical clustering of secreted protein families to classify and rank candidate effectors of rust fungi	Rust fungi are obligate biotrophic pathogens that cause considerable damage on crop plants. Puccinia graminis f. sp. tritici, the causal agent of wheat stem rust, and Melampsora larici-populina, the poplar leaf rust pathogen, have strong deleterious impacts on wheat and poplar wood production, respectively. Filamentous pathogens such as rust fungi secrete molecules called disease effectors that a…	Melampsora larici-populina, Puccinia graminis f. sp. tritici	Fungus
Saur et al., 2019	No	Original research article	8.175	Plant pathogen avirulence effector	13.5	1	1	Schulze-Lefert, P	Max Planck Institut	Germany	27	eLife	2019	ETI	Effector recognition	-	Multiple pairs of allelic MLA immune receptor-powdery mildew AVR a effectors argue for a direct recognition mechanism	Nucleotide-binding domain and leucine-rich repeat (NLR)-containing proteins in plants and animals mediate intracellular pathogen sensing. Plant NLRs typically detect strain-specific pathogen effectors and trigger immune responses often linked to localized host cell death. The barley Mla disease resistance locus has undergone extensive functional diversification in the host population and encodes …	Blumeria graminis	Fungus
Schornack et al., 2009	No	Review	4.55	Plant pathogen avirulence effector	9.25	1	1	Kamoun, S	TSL (The Sainsbury Laboratory)	UK	111	Molecular Plant Pathology	2009	ETS	Filamentous pathogen review	-	Ten things to know about oomycete effectors	Long considered intractable organisms by fungal genetic research standards, the oomycetes have recently moved to the centre stage of research on plant-microbe interactions. Recent work on oomycete effector evolution, trafficking and function has led to major conceptual advances in the science of plant pathology. In this review, we provide a historical perspective on oomycete genetic research and …	-	Oomycete
Schulze-Lefert & Panstruga, 2011	No	Review	15.727	Plant pathogen avirulence effector	24.6	2	1	Schulze-Lefert, P	Max Planck Institut	Germany	246	Trends in Plant Science	2011	General review	Pathosystem evolution	-	A molecular evolutionary concept connecting nonhost resistance, pathogen host range, and pathogen speciation	Any given pathogenic microbial species typically colonizes a limited number of plant species. Plant species outside of this host range mount nonhost disease resistance to attempted colonization by the, in this case, non-adapted pathogen. The underlying mechanism of nonhost immunity and host immunity involves the same non-self detection systems, the combined action of nucleotide-binding and leucin…	-	-
Selin et al., 2016	No	Review	4.926	Plant pathogen avirulence effector; Plant pathogen virulence effector	14	1	1	Fernando, WGD	University of Manitoba	Canada	70	Frontiers in Microbiology	2016	ETS	Filamentous pathogen review	-	Elucidating the role of effectors in plant-fungal interactions: progress and challenges	Pathogenic fungi have diverse growth lifestyles that support fungal colonization on plants. Successful colonization and infection for all lifestyles depends upon the ability to modify living host plants to sequester the necessary nutrients required for growth and reproduction. Secretion of virulence determinants referred to as "effectors" is assumed to be the key governing factor that determines …	-	Fungus
Shan et al., 2008	No	Original research article	17.766	Plant pathogen effector; Plant pathogen virulence effector	26.8462	3	1	Shan, LB	Harvard Medical School	USA	349	Cell Host & Microbe	2008	ETS	Functional characterization	-	Bacterial effectors target the common signaling partner BAK1 to disrupt multiple MAMP receptor-signaling complexes and impede plant immunity	Successful pathogens have evolved strategies to interfere with host immune systems. For example, the ubiquitous plant pathogen Pseudomonas syringae injects two sequence-distinct effectors, AvrPto and AvrPtoB, to intercept convergent innate immune responses stimulated by multiple microbe-associated molecular patterns (MAMPs). However, the direct host targets and precise molecular mechanisms of bac…	Pseudomonas syringae	Bacterium
Shao et al., 2003	No	Original research article	44.372	Plant pathogen avirulence effector	21.6667	1	1	Innes, RW	Indiana University	USA	390	Science	2003	ETI	Effector recognition	-	Cleavage of Arabidopsis PBS1 by a bacterial type III effector	Plant disease-resistance (R) proteins are thought to function as receptors for ligands produced directly or indirectly by pathogen avirulence (Avr) proteins. The biochemical functions of most Avr proteins are unknown, and the mechanisms by which they activate R proteins have not been determined. In Arabidopsis, resistance to Pseudomonas syringae strains expressing AvrPphB requires RPS5, a member …	Pseudomonas syringae	Bacterium
Shen et al., 2007	No	Original research article	44.372	Plant pathogen effector; Plant pathogen avirulence effector	34	1	1	Schulze-Lefert, P	Max Planck Institut	Germany	476	Science	2007	ETI	Immune receptor	-	Nuclear activity of MLA immune receptors links isolate-specific and basal disease-resistance responses	Plant immune responses are triggered by pattern recognition receptors that detect conserved pathogen-associated molecular patterns (PAMPs) or by resistance ( R) proteins recognizing isolate-specific pathogen effectors. We show that in barley, intracellular mildew A (MLA) R proteins function in the nucleus to confer resistance against the powdery mildew fungus. Recognition of the fungal avirulence…	Blumeria graminis	Fungus
Soyer et al., 2014	No	Original research article	13.878	Plant pathogen avirulence effector	15.2857	1	1	Fudal, I	INRAE (french national institute for agriculture, food, and environnement)	France	107	PLOS Genetics	2014	ETS	Effector expression	-	Epigenetic Control of Effector Gene Expression in the Plant Pathogenic Fungus Leptosphaeria maculans	Plant pathogens secrete an arsenal of small secreted proteins (SSPs) acting as effectors that modulate host immunity to facilitate infection. SSP-encoding genes are often located in particular genomic environments and show waves of concerted expression at diverse stages of plant infection. To date, little is known about the regulation of their expression. The genome of the Ascomycete Leptosphaeri…	Leptosphaeria maculans	Fungus
Spanu et al., 2010	No	Original research article	44.372	Plant pathogen effector; Plant pathogen virulence effector	42.6364	2	2	Spanu, PD	Imperial College London	UK	469	Science	2010	Pathoresources	Omic data	-	Genome Expansion and Gene Loss in Powdery Mildew Fungi Reveal Tradeoffs in Extreme Parasitism	Powdery mildews are phytopathogens whose growth and reproduction are entirely dependent on living plant cells. The molecular basis of this life-style, obligate biotrophy, remains unknown. We present the genome analysis of barley powdery mildew, Blumeria graminis f.sp. hordei (Blumeria), as well as a comparison with the analysis of two powdery mildews pathogenic on dicotyledonous plants. These gen…	Blumeria graminis f. sp hordei	Fungus
Spanu, 2012	No	Review	13.878	Plant pathogen avirulence effector	10	1	1	Spanu, PD	Imperial College London	UK	90	Annual Review of Phytopathology	2012	Pathoresources	Omic data	-	The genomics of obligate (and nonobligate) biotrophs	Biotrophy is a pervasive trait that evolved independently in plant pathogenic fungi and oomycetes. Comparative genomics of the first sequenced biotrophic pathogens highlight remarkable convergences, including gene losses in the metabolism of inorganic nitrogen, inorganic sulfur, and thiamine, and genes encoding carbohydrate active enzymes and secondary metabolism enzymes. Some biotrophs, but not …	-	Fungus, Oomycete
Sperschneider et al., 2016	No	Original research article	8.795	Plant pathogen effector	33.2	1	1	Sperschneider, J	CSIRO (commonwealth scientific and industrial research organisation)	Australia	166	New Phytologist	2016	Pathoresources	Computational prediction	-	EffectorP: predicting fungal effector proteins from secretomes using machine learning	Eukaryotic filamentous plant pathogens secrete effector proteins that modulate the host cell to facilitate infection. Computational effector candidate identification and subsequent functional characterization delivers valuable insights into plant-pathogen interactions. However, effector prediction in fungi has been challenging due to a lack of unifying sequence features such as conserved N-termin…	-	Fungus
Sperschneider et al., 2017	No	Original research article	4.576	Plant pathogen virulence effector	26	1	1	Sperschneider, J	CSIRO (commonwealth scientific and industrial research organisation)	Australia	104	Scientific Reports	2017	Pathoresources	Computational prediction	-	LOCALIZER: subcellular localization prediction of both plant and effector proteins in the plant cell	Pathogens secrete effector proteins and many operate inside plant cells to enable infection. Some effectors have been found to enter subcellular compartments by mimicking host targeting sequences. Although many computational methods exist to predict plant protein subcellular localization, they perform poorly for effectors. We introduce LOCALIZER for predicting plant and effector protein localizat…	-	Fungus, Oomycete
Sperschneider et al., 2018	No	Original research article	4.55	Plant pathogen effector; Plant pathogen virulence effector	33	1	1	Sperschneider, J	CSIRO (commonwealth scientific and industrial research organisation)	Australia	99	Molecular Plant Pathology	2018	Pathoresources	Computational prediction	-	Improved prediction of fungal effector proteins from secretomes with EffectorP 2.0	Plant-pathogenic fungi secrete effector proteins to facilitate infection. We describe extensive improvements to EffectorP, the first machine learning classifier for fungal effector prediction. EffectorP 2.0 is now trained on a larger set of effectors and utilizes a different approach based on an ensemble of classifiers trained on different subsets of negative data, offering different views on cla…	-	Fungus
Sperschneider et al., 2018	No	Original research article	4.55	Plant pathogen avirulence effector	34.6667	1	1	Sperschneider, J	CSIRO (commonwealth scientific and industrial research organisation)	Australia	104	Molecular Plant Pathology	2018	Pathoresources	Computational prediction	-	ApoplastP: prediction of effectors and plant proteins in the apoplast using machine learning	The plant apoplast is integral to intercellular signalling, transport and plant–pathogen interactions. Plant pathogens deliver effectors both into the apoplast and inside host cells, but no computational method currently exists to discriminate between these localizations. We present ApoplastP, the first method for predicting whether an effector or plant protein localizes to the apoplast. Apoplast…	-	-
Staskawicz et al., 2001	No	Review	44.372	Plant pathogen effector; Plant pathogen virulence effector	12.95	1	1	Staskawicz, BJ	University of California	USA	259	Science	2001	General review	Host immunity	-	Common and contrasting themes of plant and animal diseases	Recent studies in bacterial pathogenesis reveal common and contrasting mechanisms of pathogen virulence and host resistance in plant and animal diseases. This review presents recent developments in the study of plant and animal pathogenesis, with respect to bacterial colonization and the delivery of effector proteins to the host. Furthermore, host defense responses in both plants and animals are …	-	Bacterium
Stergiopoulos & de Wit, 2009	No	Review	24.792	Plant pathogen effector; Plant pathogen avirulence effector; Plant pathogen virulence effector	39	2	1	Stergiopoulos, I	WUR (Wageningen University and Research)	Netherlands	468	Annual Review of Plant Biology	2009	ETS	Filamentous pathogen review	-	Fugal effector proteins	It is accepted that most fungal avirulence genes encode virulence factors that are called effectors. Most fungal effectors are secreted, cysteine-rich proteins, and a role in virulence has been shown for a few of them, including Avr2 and Avr4 of Cladosporium fulvum, which inhibit plant cysteine proteases and protect chitin in fungal cell walls against plant chitinases, respectively. In resistant …	-	Fungus
Stergiopoulos et al., 2013	No	Review	15.636	Plant pathogen avirulence effector	12.125	1	1	de Wit, PJGM	WUR (Wageningen University and Research)	Netherlands	97	FEMS Microbiology Reviews	2013	ETS	Filamentous pathogen review	-	Phytotoxic secondary metabolites and peptides produced by plant pathogenic Dothideomycete fungi	Many necrotrophic plant pathogenic fungi belonging to the class of Dothideomycetes produce phytotoxic metabolites and peptides that are usually required for pathogenicity. Phytotoxins that affect a broad range of plant species are known as non-host-specific toxins (non-HSTs), whereas HSTs affect only a particular plant species or more often genotypes of that species. For pathogens producing HSTs,…	Dothideomycetes sp.	Fungus
Steuernagel et al., 2020	No	Original research article	7.52	Plant pathogen effector	16	1	1	Wulff, BBH	John Innes Centre	UK	16	Plant Physiology	2020	Pathoresources	Computational prediction	-	The NLR-Annotator Tool Enables Annotation of the Intracellular Immune Receptor Repertoire	Disease resistance genes encoding nucleotide-binding and leucine-rich repeat (NLR) intracellular immune receptor proteins detect pathogens by the presence of pathogen effectors. Plant genomes typically contain hundreds of NLR-encoding genes. The availability of the hexaploid wheat (Triticum aestivum) cultivar Chinese Spring reference genome allows a detailed study of its NLR complement. However, …	-	-
Stotz et al., 2014	No	Review	15.727	Plant pathogen avirulence effector	13	1	1	Fitt, BDL	University of Hertfordshire	UK	91	Trends in Plant Science	2014	General review	Recognition model	-	Effector-triggered defence against apoplastic fungal pathogens	R gene-mediated host resistance against apoplastic fungal pathogens is not adequately explained by the terms pathogen-associated molecular pattern (PAMP)-triggered immunity (PTI) or effector-triggered immunity (ETI). Therefore, it is proposed that this type of resistance is termed 'effector-triggered defence' (ETD). Unlike PTI and ETI, ETD is mediated by R genes encoding cell surface-localised re…	-	Fungus
Tang et al., 2017	Yes	Review	10.144	Plant pathogen effector	45	2	2	Tang, D	Fujian Agriculture and Forestry University	China	180	The Plant Cell	2017	PTI	Immune receptor	-	Receptor kinases in plant-pathogen interactions: more than pattern recognition	Receptor-like kinases (RLKs) and Receptor-like proteins (RLPs) play crucial roles in plant immunity, growth, and development. Plants deploy a large number of RLKs and RLPs as pattern recognition receptors (PRRs) that detect microbe- and host-derived molecular patterns as the first layer of inducible defense. Recent advances have uncovered novel PRRs, their corresponding ligands, and mechanisms un…	-	-
Thieme et al., 2005	No	Review	3.252	Plant pathogen effector; Plant pathogen avirulence effector; Plant pathogen virulence effector	16.3125	1	1	Bonas, U	University of Halle Wittenberg	Germany	261	Journal of Bacteriology	2005	Pathoresources	Omic data	-	Insights into genome plasticity and pathogenicity of the plant pathogenic bacterium Xanthomonas campestris pv. vesicatoria revealed by the complete genome sequence	The gram-negative plant-pathogenic bacterium Xanthomonas campestris pv. vesicatoria is the causative agent of bacterial spot disease in pepper and tomato plants, which leads to economically important yield losses. This pathosystem has become a well-established model for studying bacterial infection strategies. Here, we present the whole-genome sequence of the pepper-pathogenic Xanthomonas campest…	Xanthomonas campestris pv. vesicatoria	Bacterium
Thomma et al., 2011	No	Review	10.144	Plant pathogen effector; Plant pathogen virulence effector	50	1	1	Thomma, BPHJ	WUR (Wageningen University and Research)	Netherlands	500	The Plant Cell	2011	General review	Host immunity	-	Of PAMPs and Effectors: The Blurred PTI-ETI Dichotomy	Typically, pathogen-associated molecular patterns (PAMPs) are considered to be conserved throughout classes of microbes and to contribute to general microbial fitness, whereas effectors are species, race, or strain specific and contribute to pathogen virulence. Both types of molecule can trigger plant immunity, designated PAMP-triggered and effector-triggered immunity (PTI and ETI, respectively).…	-	-
Thordal-Christensen, 2020	No	Review	6.769	Plant pathogen virulence effector	7	1	1	Thordal-Christensen, H	University of Copenhagen	Denmark	7	Cellular And Molecular Life Sciences	2020	General review	Host immunity	-	A holistic view on plant effector-triggered immunity presented as an iceberg model	The immune system of plants is highly complex. It involves pattern-triggered immunity (PTI), which is signaled and manifested through branched multi-step pathways. To counteract this, pathogen effectors target and inhibit individual PTI steps. This in turn can cause specific plant cytosolic nucleotide-binding leucine-rich repeat (NLR) receptors to activate effector-triggered immunity (ETI). Plant…	-	-
Tian et al., 2014	No	Original research article	10.144	Plant pathogen avirulence effector	17.2857	1	1	Yin, Z	National University of Singapore	Singapore	121	The Plant Cell	2014	ETI	Effector recognition	-	The rice TAL effector-dependent resistance protein XA10 triggers cell death and calcium depletion in the endoplasmic reticulum	The recognition between disease resistance (R) genes in plants and their cognate avirulence (Avr) genes in pathogens can produce a hypersensitive response of localized programmed cell death. However, our knowledge of the early signaling events of the R gene-mediated hypersensitive response in plants remains limited. Here, we report the cloning and characterization of Xa10, a transcription activat…	-	Bacterium
Tian et al., 2019	No	Original research article	46.486	Plant pathogen effector	36.5	1	1	Luan, S	University of California	USA	73	Nature	2019	PTI	Signaling mechanism	-	A calmodulin-gated calcium channel links pathogen patterns to plant immunity	Pathogen-associated molecular patterns (PAMPs) activate innate immunity in both animals and plants. Although calcium has long been recognized as an essential signal for PAMP-triggered immunity in plants, the mechanism of PAMP-induced calcium signalling remains unknown1,2. Here we report that calcium nutrient status is critical for calcium-dependent PAMP-triggered immunity in plants. When calcium …	Pseudomonas syringae	Bacterium
Timilsina et al., 2020	No	Review	36.883	Plant pathogen virulence effector	15	1	1	Goss, EM	University of Florida	USA	15	Nature Reviews Microbiology	2020	Pathogen highlight	Bacterium	-	Xanthomonas diversity, virulence and plant-pathogen interactions	In this Review, Jones and colleagues describe the extremely diverse Xanthomonas spp. and how these plant pathogens use their extensive repertoire of effectors for virulence and immune evasion. Understanding these prototypical plant pathogens paves the way to combat disease. Xanthomonas spp. encompass a wide range of plant pathogens that use numerous virulence factors for pathogenicity and fitness…	Xanthomonas sp.	Bacterium
Toruño et al., 2016	No	Review	13.878	Plant pathogen effector	38.6	3	1	Toruño, TY	University of California	USA	193	Annual Review of Phytopathology	2016	ETS	Filamentous pathogen review	-	Plant-pathogen effectors: cellular probes interfering with plant defenses in spatial and temporal manners	Plants possess large arsenals of immune receptors capable of recognizing all pathogen classes. To cause disease, pathogenic organisms must be able to overcome physical barriers, suppress or evade immune perception, and derive nutrients from host tissues. Consequently, to facilitate some of these processes, pathogens secrete effector proteins that promote colonization. This review covers recent ad…	-	-
Tsiamis et al., 2000	No	Original research article	10.373	Plant pathogen effector; Plant pathogen avirulence effector; Plant pathogen virulence effector	8.61905	1	1	Mansfield, JW	University of London	UK	181	The EMBO Journal	2000	ETS	Functional characterization	-	Cultivar-specific avirulence and virulence functions assigned to avrPphF in Pseudomonas syringae pv. phaseolicola, the cause of bean halo-blight disease	The avrPphF gene was cloned from Pseudomonas syringae pathovar phaseolicola (Pph) races 5 and 7, based on its ability to confer avirulence towards bean cultivars carrying the R1 gene for halo-blight resistance, such as Red Mexican. avrPphF comprised two open reading frames, which were both required for function, and was located on a 154 kb plasmid (pAV511) in Pph. Strain RW60 of Pph, lacking pAV5…	Pseudomonas syringae pv. phaseolicola	Bacterium
Tsuda & Katagiri, 2010	No	Review	8.483	Plant pathogen effector	34.4545	1	1	Katagiri, F	University of Minnesota	USA	379	Current Opinion in Plant Biology	2010	General review	Host immunity	-	Comparing signaling mechanisms engaged in pattern-triggered and effector-triggered immunity	Plants employ two modes of their innate immune system to resist pathogen infection. The first mode of immunity is referred to as pattern-triggered immunity (PTI) that is triggered by molecular patterns common to many types of microbes. The second mode is triggered by recognition of pathogen effectors and is called as effector-triggered immunity (ETI). At least some cases of PTI and ETI extensivel…	-	-
Tsuda et al., 2009	No	Original research article	5.857	Plant pathogen effector	27.1667	1	1	Katagiri, F	University of Minnesota	USA	326	PLOS Genetics	2009	PTI	Signaling mechanism	-	Network Properties of Robust Immunity in Plants	Two modes of plant immunity against biotrophic pathogens, Effector Triggered Immunity (ETI) and Pattern-Triggered Immunity (PTI), are triggered by recognition of pathogen effectors and Microbe-Associated Molecular Patterns (MAMPs), respectively. Although the jasmonic acid (JA)/ethylene (ET) and salicylic acid ( SA) signaling sectors are generally antagonistic and important for immunity against ne…	Pseudomonas syringae, Alternaria brassicicola	Bacteria, Fungus
Tsuge et al., 2013	No	Review	15.636	Plant pathogen virulence effector	20.625	1	1	Tsuge, T	University of Nagoya	Japan	165	FEMS Microbiology Reviews	2013	ETS	Filamentous pathogen review	-	Host-selective toxins produced by the plant pathogenic fungus Alternaria alternata	Host-selective toxins (HSTs) produced by fungal plant pathogens are generally low-molecular-weight secondary metabolites with a diverse range of structures that function as effectors controlling pathogenicity or virulence in certain plant-pathogen interactions. There are now seven known diseases caused by Alternaria alternata in which HSTs are responsible for fungal pathogenesis. The pathogens ha…	Alternaria alternata	Fungus
Tyler et al., 2006	Yes	Original research article	44.372	Plant pathogen effector; Plant pathogen avirulence effector; Plant pathogen virulence effector	48.4	1	1	Tyler, BM	Virginia Polytechnic Institute and State University	USA	726	Science	2006	Pathoresources	Omic data	-	Phytophthora genome sequences uncover evolutionary origins and mechanisms of pathogenesis	Draft genome sequences have been determined for the soybean pathogen Phytophthora sojae and the sudden oak death pathogen Phytophthora ramorum. Oomycetes such as these Phytophthora species share the kingdom Stramenopila with photosynthetic algae such as diatoms, and the presence of many Phytophthora genes of probable phototroph origin supports a photosynthetic ancestry for the stramenopiles. Comp…	Phytophthora sp.	Oomycete
Urban et al., 2015	No	Original research article	11.797	Plant pathogen avirulence effector	16.3333	1	1	Martin, U	Rothamsted Research	UK	98	Nucleic Acids Research	2015	Pathoresources	Omic data	-	The Pathogen-Host Interactions database (PHI-base): additions and future developments	Rapidly evolving pathogens cause a diverse array of diseases and epidemics that threaten crop yield, food security as well as human, animal and ecosystem health. To combat infection greater comparative knowledge is required on the pathogenic process in multiple species. The Pathogen-Host Interactions database (PHI-base) catalogues experimentally verified pathogenicity, virulence and effector gene…	-	-
Urban et al., 2017	No	Original research article	11.797	Plant pathogen avirulence effector	24.5	1	1	Urban, M	Rothamsted Research	UK	98	Nucleic Acids Research	2017	Pathoresources	Omic data	-	PHI-base: a new interface and further additions for the multi-species pathogen-host interactions database	The pathogen-host interactions database (PHI-base) is available at www.phi-base.org. PHI-base contains expertly curated molecular and biological information on genes proven to affect the outcome of pathogen-host interactions reported in peer reviewed research articles. In addition, literature that indicates specific gene alterations that did not affect the disease interaction phenotype are curate…	-	-
Urban et al., 2020	No	Original research article	11.797	Plant pathogen effector	21	1	1	Hammond-Kosack, KE	Rothamsted Research	UK	21	Nucleic Acids Research	2020	Pathoresources	Omic data	-	PHI-base: the pathogen-host interactions database	The pathogen-host interactions database (PHI-base) is available at www.phi-base.org. PHI-base contains expertly curated molecular and biological information on genes proven to affect the outcome of pathogen-host interactions reported in peer reviewed research articles. PHI-base also curates literature describing specific gene alterations that did not affect the disease interaction phenotype, in o…	-	-
van der Hoorn & Kamoun, 2008	No	Review	10.144	Plant pathogen effector; Plant pathogen virulence effector	31	1	1	van der Hoorn, RAL	Max Planck Institut	Germany	403	The Plant Cell	2008	General review	Recognition model	-	From Guard to Decoy: A new model for perception of plant pathogen effectors	The Guard Model for disease resistance postulates that plant resistance proteins act by monitoring ( guarding) the target of their corresponding pathogen effector. We posit, however, that guarded effector targets are evolutionarily unstable in plant populations polymorphic for resistance ( R) genes. Depending on the absence or presence of the R gene, guarded effector targets are subject to opposi…	-	-
van der Vossen et al., 2000	No	Original research article	6.629	Plant pathogen effector	11.0476	1	1	van der Vossen, EAG	WUR (Wageningen University and Research)	Netherlands	232	The Plant Journal	2000	ETI	Immune receptor	-	Homologues of a single resistance-gene cluster in potato confer resistance to distinct pathogens: a virus and a nematode	The isolation of the nematode-resistance gene Gpa2 in potato is described, and it is demonstrated that highly homologous resistance genes of a single resistance-gene cluster can confer resistance to distinct pathogen species. Molecular analysis of the Gpa2 locus resulted in the identification of an R-gene cluster of four highly homologous genes in a region of approximately 115kb. At least two of …	Globodera pallida, Potato virus X	Nematode, Virus
van't Slot et Knogge, 2002	No	Review	7.891	Plant pathogen virulence effector	4.21053	1	1	Knogge, W	University of Adelaide	Australia	80	Critical Reviews in Plant Sciences	2002	General review	Host immunity	-	A dual role for microbial pathogen-derived effector proteins in plant disease and resistance	Many proteins from plant pathogens affecting the interaction with the host plant have dual functions: they promote virulence on the host species and they function as avirulence determinants by eliciting defense reactions in host cultivars expressing the appropriate resistance genes. In viruses all proteins encoded by the small genomes can be expected to be essential for viral development in the h…	-	-
Velásquez et al., 2018	No	Review	10.174	Plant pathogen virulence effector	33	2	1	Velásquez, AC	University of Michigan State	USA	99	Current Biology	2018	General review	Pathosystem evolution	-	Plant–pathogen warfare under changing climate conditions	Global environmental changes caused by natural and human activities have accelerated in the past 200 years. The increase in greenhouse gases is predicted to continue to raise global temperature and change water availability in the 21st century. In this Review, we explore the profound effect the environment has on plant diseases — a susceptible host will not be infected by a virulent pathogen if t…	-	-
Vincent et al., 2020	No	Review	5.207	Plant pathogen avirulence effector	11	3	3	Job, D	CNRS (french national center fo scientific research)	France	11	Frontiers in Plant Science	2020	Pathoresources	Omic data	-	The Multiple Facets of Plant-Fungal Interactions Revealed Through Plant and Fungal Secretomics	The plant secretome is usually considered in the frame of proteomics, aiming at characterizing extracellular proteins, their biological roles and the mechanisms accounting for their secretion in the extracellular space. In this review, we aim to highlight recent results pertaining to secretion through the conventional and unconventional protein secretion pathways notably those involving plant exo…	-	Fungus
Vleeshouwers et al., 2008	No	Original research article	13.878	Plant pathogen avirulence effector	21.6	1	1	Vleeshouwers, VGAA	WUR (Wageningen University and Research)	Netherlands	216	Annual Review of Phytopathology	2011	Pathoresources	Omic data	-	Effector genomics accelerates discovery and functional profiling of potato disease resistance and phytophthora infestans avirulence genes	Potato is the world’s fourth largest food crop yet it continues to endure late blight, a devastating disease caused by the Irish famine pathogen Phytophthora infestans. Breeding broad-spectrum disease resistance (R) genes into potato (Solanum tuberosum) is the best strategy for genetically managing late blight but current approaches are slow and inefficient. We used a repertoire of effector genes…	Phytophthora infestans	Oomycete
Vleeshouwers et al., 2011	No	Review	13.878	Plant pathogen avirulence effector	21.6	1	1	Vleeshouwers, VGAA	WUR (Wageningen University and Research)	Netherlands	216	Annual Review of Phytopathology	2011	ETI	Effector recognition	-	Understanding and Exploiting Late Blight Resistance in the Age of Effectors	Potato (Solanum tuberosum) is the world's third-largest food crop. It severely suffers from late blight, a devastating disease caused by Phytophthora infestans. This oomycete pathogen secretes host-translocated RXLR effectors that include avirulence (AVR) proteins, which are targeted by resistance (R) proteins from wild Solanum species. Most Solanum R genes appear to have coevolved with P. infest…	Phytophthora infestans	Oomycete
Wang et al., 2011	No	Original research article	10.144	Plant pathogen avirulence effector	23.8	1	1	Wang, Y	Nanjing Agricultural University	China	238	The Plant Cell	2011	Pathoresources	Omic data	-	Transcriptional Programming and Functional Interactions within the Phytophthora sojae RXLR Effector Repertoire	The genome of the soybean pathogen Phytophthora sojae contains nearly 400 genes encoding candidate effector proteins carrying the host cell entry motif RXLR-dEER. Here, we report a broad survey of the transcription, variation, and functions of a large sample of the P. sojae candidate effectors. Forty-five (12%) effector genes showed high levels of polymorphism among P. sojae isolates and signific…	Phytophthora sojae	Oomycete
Wang et al., 2016	Yes	Original research article	14.576	Plant pathogen effector	39.6	1	1	Jin, H	University of California	USA	198	Nature Plants	2016	ETS	Functional characterization	-	Bidirectional cross-kingdom RNAi and fungal uptake of external RNAs confer plant protection	Aggressive fungal pathogens such as Botrytis and Verticillium spp. cause severe crop losses worldwide. We recently discovered that Botrytis cinerea delivers small RNAs (Bc-sRNAs) into plant cells to silence host immunity genes. Such sRNA effectors are mostly produced by Botrytis cinerea Dicer-like protein 1 (Bc-DCL1) and Bc-DCL2. Here we show that expressing sRNAs that target Bc-DCL1 and Bc-DCL2 …	Botrytis cinerea	Fungus
Wang et al., 2019	No	Original research article	44.372	Plant pathogen effector; Plant pathogen avirulence effector; Plant pathogen virulence effector	59	3	2	Chai, J	Tsinghua University	China	118	Science	2019	ETI	Immune receptor	-	Reconstitution and structure of a plant NLR resistosome conferring immunity	Nucleotide-binding, leucine-rich repeat receptors (NLRs) perceive pathogen effectors to trigger plant immunity. Biochemical mechanisms underlying plant NLR activation have until now remained poorly understood. We reconstituted an active complex containing the Arabidopsis coiled-coil NLR ZAR1, the pseudokinase RKS1, uridylated protein kinase PBL2, and 2′-deoxyadenosine 5′-triphosphate (dATP), demo…	Xanthomonas campestris pv. campestris	Bacterium
Wang et al., 2019	No	Original research article	44.372	Plant pathogen effector	39.5	3	2	Chai, J	Tsinghua University	China	79	Science	2019	ETI	Immune receptor	-	Ligand-triggered allosteric ADP release primes a plant NLR complex	Pathogen recognition by nucleotide-binding (NB), leucine-rich repeat (LRR) receptors (NLRs) plays roles in plant immunity. The Xanthomonas campestris pv. campestris effector AvrAC uridylylates the Arabidopsis PBL2 kinase, and the latter (PBL2UMP) acts as a ligand to activate the NLR ZAR1 precomplexed with the RKS1 pseudokinase. Here we report the cryo–electron microscopy structures of ZAR1-RKS1 a…	Xanthomonas campestris pv. campestris	Bacterium
Wang et al., 2020	No	Review	4.586	Plant pathogen effector	38	2	2	Tang, D	Fujian Agriculture and Forestry University	China	38	Journal of Integrative Plant Biology	2020	General review	Host immunity	-	Plant immune signaling: Advancing on two frontiers	Plants have evolved multiple defense strategies to cope with pathogens, among which plant immune signaling that relies on cell-surface localized and intracellular receptors takes fundamental roles. Exciting breakthroughs were made recently on the signaling mechanisms of pattern recognition receptors (PRRs) and intracellular nucleotide-binding site (NBS) and leucine-rich repeat (LRR) domain recept…	-	-
Weiberg et al., 2013	Yes	Original research article	44.372	Plant pathogen effector; Plant pathogen virulence effector	59.625	1	1	Jin, H	University of California	USA	477	Science	2013	ETS	Functional characterization	-	Fungal Small RNAs Suppress Plant Immunity by Hijacking Host RNA Interference Pathways	Botrytis cinerea, the causative agent of gray mold disease, is an aggressive fungal pathogen that infects more than 200 plant species. Here, we show that some B. cinerea small RNAs (Bc-sRNAs) can silence Arabidopsis and tomato genes involved in immunity. These Bc-sRNAs hijack the host RNA interference (RNAi) machinery by binding to Arabidopsis Argonaute 1 (AGO1) and selectively silencing host imm…	Botrytis cinerea	Fungus
Weßling et al., 2014	No	Original research article	17.766	Plant pathogen effector; Plant pathogen virulence effector	27.1429	3	3	Dangl, JL	University of North Carolina	USA	190	Cell Host & Microbe	2014	Pathoresources	Omic data	-	Convergent targeting of a common host protein-network by pathogen effectors from three kingdoms of life	While conceptual principles governing plant immunity are becoming clear, its systems-level organization and the evolutionary dynamic of the host-pathogen interface are still obscure. We generated a systematic protein-protein interaction network of virulence effectors from the ascomycete pathogen Golovinomyces orontii and Arabidopsis thaliana host proteins. We combined this data set with correspon…	Golovinomyces orontii, Pseudomonas syringae, Hyaloperonospora arabidopsidis	Bacteria, Fungus, Oomycete
Whisson et al., 2007	No	Original research article	46.486	Plant pathogen effector; Plant pathogen avirulence effector	35.1429	2	1	Birch, PRJ	Scottish Crop Research Institute	Scotland	492	Nature	2007	Effector trafficking	Filamentous pathogen translocation pathways	-	A translocation signal for delivery of oomycete effector proteins into host plant cells	Bacterial(1), oomycete(2) and fungal(3) plant pathogens establish disease by translocation of effector proteins into host cells, where they may directly manipulate host innate immunity. In bacteria, translocation is through the type III secretion system(1), but analogous processes for effector delivery are uncharacterized in fungi and oomycetes. Here we report functional analyses of two motifs, R…	Phytophthora infestans	Oomycete
Williams et al., 2014	No	Original research article	44.372	Plant pathogen effector	26.2857	4	2	Kobe, B	University of Queensland	Australia	184	Science	2014	ETI	Immune receptor	-	Structural basis for assembly and function of a heterodimeric plant immune receptor	Cytoplasmic plant immune receptors recognize specific pathogen effector proteins and initiate effector-triggered immunity. In Arabidopsis, the immune receptors RPS4 and RRS1 are both required to activate defense to three different pathogens. We show that RPS4 and RRS1 physically associate. Crystal structures of the N-terminal Toll–interleukin-1 receptor/resistance (TIR) domains of RPS4 and RRS1, …	-	-
Winstanley & Hart, 2001	No	Review	44.372	Plant pathogen effector	59.875	1	1	Winstanley, C	University of Liverpool	UK	479	Science	2013	ETS	Bacterium review	-	Type III secretion systems and pathogenicity islands	Some bacterial pathogens have evolved by acquiring pathogenicity islands (PIs), which are clusters of genes encoding virulence traits, PIs encoding the secretion of effector molecules via type III secretion (TTS) systems have been discovered in several gramnegative pathogens. TTS systems are involved in contact-dependent secretion of virulence factors and can facilitate delivery of toxins directl…	-	Bacterium
Wu et al., 2014	No	Review	5.946	Plant pathogen avirulence effector	8.14286	1	1	Fu, ZQ	University of South Carolina	USA	57	Virulence	2014	General review	Host immunity	-	Go in for the kill: how plants deploy effector-triggered immunity to combat pathogens	Plant resistance (R) proteins perceive specific pathogen effectors from diverse plant pathogens to initiate defense responses, designated effector-triggered immunity (ETI). Plant R proteins are mostly nucleotide binding-leucine rich repeat (NB-LRR) proteins, which recognize pathogen effectors directly or indirectly through sophisticated mechanisms. Upon activation by effector proteins, R proteins…	-	-
Wyatt et al., 2020	No	Original research article	4.282	Plant pathogen avirulence effector	7	1	1	Friesen, TL	North Dakota State University	USA	7	Molecular Plant-Microbe Interactions	2020	Pathoresources	Omic data	-	A Comparative Genomic Analysis of the Barley Pathogen Pyrenophora teres f. teres Identifies Subtelomeric Regions as Drivers of Virulence	Pyrenophora teres f. teres causes net form net blotch of barley and is an economically important pathogen throughout the world. However, P. teres f. teres is lacking in the genomic resources necessary to characterize the mechanisms of virulence. Recently a high-quality reference genome was generated for P. teres f. teres isolate 0-1. Here, we present the reference quality sequence and annotation …	Pyrenophora teres f. teres	Fungus
Xia, 2004	No	Review	4.206	Plant pathogen avirulence effector	3	1	1	Xia, Y	Donald Danforth Plant Science Center	USA	51	Cellular Microbiology	2004	ETS	Functional characterization	Ambiguous categorization	Proteases in pathogenesis and plant defence	Plant pathogens deliver a variety of virulence factors to host cells to suppress basal defence responses and create suitable environments for their propagation. Plants have in turn evolved disease resistance genes whose products detect the virulence factors as a signal of invasion and activate effective defence responses. Understanding how a virulence effector contributes to virulence on suscepti…	-	-
Xiang et al., 2008	No	Original research article	10.174	Plant pathogen effector; Plant pathogen virulence effector	22.3077	1	1	Zhou, JM	National Institute of Biological Sciences	China	290	Current Biology	2008	ETS	Functional characterization	-	Pseudomonas syringae effector AvrPto blocks innate immunity by targeting receptor kinases	Plants use receptor kinases, such as FLS2 and EFR, to perceive bacterial pathogens and initiate innate immunity. This immunity is often suppressed by bacterial effectors, allowing pathogen propagation. To counteract, plants have evolved disease resistance genes that detect the bacterial effectors and reinstate resistance. The Pseudomonas syringae effector AvrPto promotes infection in susceptible …	Pseudomonas syringae	Bacterium
Xin & He, 2013	No	Review	13.878	Plant pathogen effector; Plant pathogen virulence effector	35.75	2	1	Xin, XF	University of Michigan State	USA	286	Annual Review of Phytopathology	2013	Pathogen highlight	Bacterium	Ambiguous categorization	Pseudomonas syringae pv. tomato DC3000: A Model Pathogen for Probing Disease Susceptibility and Hormone Signaling in Plants	Since the early 1980s, various strains of the gram-negative bacterial pathogen Pseudomonas syringae have been used as models for understanding plant-bacterial interactions. In 1991, a P. syringae pathovar tomato (Pst) strain, DC3000, was reported to infect not only its natural host tomato but also Arabidopsis in the laboratory, a finding that spurred intensive efforts in the subsequent two decade…	Pseudomonas syringae pv. tomato	Bacterium
Xin et al., 2016	No	Original research article	46.486	Plant pathogen effector; Plant pathogen avirulence effector; Plant pathogen virulence effector	20.6	1	1	He, SY	University of Michigan State	USA	103	Nature	2016	ETS	Functional characterization	-	Bacteria establish an aqueous living space in plants crucial for virulence	High humidity has a strong influence on the development of numerous diseases affecting the above-ground parts of plants (the phyllosphere) in crop fields and natural ecosystems, but the molecular basis of this humidity effect is not understood. Previous studies have emphasized immune suppression as a key step in bacterial pathogenesis. Here we show that humidity-dependent, pathogen-driven establi…	Pseudomonas syringae	Bacterium
Xin et al., 2018	No	Review	38.883	Plant pathogen effector	36	2	2	Xin, XF	Chinese Academy of Sciences	China	108	Nature Reviews Microbiology	2018	Pathogen highlight	Bacterium	-	Pseudomonas syringae: what it takes to be a pathogen	Pseudomonas syringae is one of the best-studied plant pathogens and serves as a model for understanding host-microorganism interactions, bacterial virulence mechanisms and host adaptation of pathogens as well as microbial evolution, ecology and epidemiology. Comparative genomic studies have identified key genomic features that contribute to P. syringae virulence. P. syringae has evolved two main …	Pseudomonas syringae	Bacterium
Yang et al., 2006	No	Original research article	10.62	Plant pathogen avirulence effector	21.3333	1	1	White, FF	University of Kansas State	USA	320	Proceedings of the National Academy of Science USA	2006	ETI	Effector recognition	-	Os8N3 is a host disease-susceptibility gene for bacterial blight of rice	Many bacterial diseases of plants depend on the interaction of type III effector genes of the pathogen and disease-susceptibility genes of the host. The host susceptibility genes are largely unknown. Here, we show that expression of the rice gene Os8N3, a member of the MtN3 gene family from plants and animals, is elevated upon infection by Xanthomonas oryzae pv. oryzae strain PXO99 A and depends …	Xanthomonas oryzae pv. oryzae	Bacterium
Yang et al., 2019	No	Review	5.207	Plant pathogen effector	12.5	1	1	Yang, J	Yunnan Agriculture University	China	25	Frontiers in Plant Science	2019	PTI	Signaling mechanism	-	The crosstalks between jasmonic acid and other plant hormone signaling highlight the involvement of jasmonic acid as a core component in plant response to biotic and abiotic stresses	Plant hormones play central roles in plant growth, developmental processes, and plant response to biotic and abiotic stresses. On the one hand, plant hormones may allocate limited resources to the most serious stresses; on the other hand, the crosstalks among multiple plant hormone signaling regulate the balance between plant growth and defense. Many studies have reported the mechanism of crossta…	-	-
Yoshida et al., 2009	No	Original research article	10.144	Plant pathogen avirulence effector	19.0833	1	1	Terauchi, R	Iwate Biotechnology Research Center	Japan	229	The Plant Cell	2009	Pathoresources	Omic data	-	Association Genetics Reveals Three Novel Avirulence Genes from the Rice Blast Fungal Pathogen Magnaporthe oryzae	To subvert rice (Oryza sativa) host defenses, the devastating ascomycete fungus pathogen Magnaporthe oryzae produces a battery of effector molecules, including some with avirulence (AVR) activity, which are recognized by host resistance (R) proteins resulting in rapid and effective activation of innate immunity. To isolate novel avirulence genes from M. oryzae, we examined DNA polymorphisms of se…	Magnaporthe oryzae	Fungus
Zhang & Li, 2019	No	Review	8.483	Plant pathogen effector	33.5	1	1	Zhang, Y	University of British Columbiana	Canada	67	Current Opinion in Plant Biology	2019	General review	Host immunity	-	Salicylic acid: biosynthesis, perception, and contributions to plant immunity	Salicylic acid (SA) has emerged as a key plant defense hormone with critical roles in different aspects of plant immunity. Analysis of Arabidopsis mutants revealed complex regulation of pathogen-induced SA biosynthesis. Studies on SA-insensitive mutants led to the identification of the SA receptors and how SA regulates defense gene expression. Consistent with its critical roles in plant immunity,…	-	-
Zhang et al., 2007	No	Original research article	17.766	Plant pathogen effector; Plant pathogen virulence effector	28.8571	1	1	Zhou, JM	National Institute of Biological Sciences	China	404	Cell Host & Microbe	2007	ETS	Functional characterization	-	A Pseudomonas syringae effector inactivates MAPKs to suppress PAMP-Induced immunity in plants	Pathogen-associated molecular patterns (PAMPs) elicit basal defense responses in plants, and, in turn, pathogens have evolved mechanisms to overcome these PAMP-induced defenses. To suppress immunity, the phytopathogenic bacterium Pseudomonas syringae secretes effector proteins, the biochemical function and virulence targets of which remain largely unknown. We show that HopAll, an effector widely …	Pseudomonas syringae	Bacterium
Zhang et al., 2010	Yes	Original research article	17.766	Plant pathogen effector	38.5455	1	1	Zhou, JM	National Institute of Biological Sciences	China	424	Cell Host & Microbe	2010	ETS	Functional characterization	-	Receptor-like Cytoplasmic Kinases Integrate Signaling from Multiple Plant Immune Receptors and Are Targeted by a Pseudomonas syringae Effector	Cell-surface-localized plant immune receptors, such as FLS2, detect pathogen-associated molecular patterns (PAMPs) and initiate PAMP-triggered immunity (PTI) through poorly understood signal-transduction pathways. The pathogenic Pseudomonas syringae effector AvrPphB, a cysteine protease, cleaves the Arabidopsis receptor-like cytoplasmic kinase PBS1 to trigger cytoplasmic immune receptor RPS5-spec…	Pseudomonas syringae	Bacterium
Zhong et al., 2017	No	Original research article	8.795	Plant pathogen avirulence effector	18.25	1	1	Javier, PG	Swiss Federal Institute of Technology	Switzerland	73	New Phytologist	2017	ETS	Functional characterization	-	A small secreted protein in Zymoseptoria tritici is responsible for avirulence on wheat cultivars carrying the Stb6 resistance gene	Zymoseptoria tritici is the causal agent of Septoria tritici blotch, a major pathogen of wheat globally and the most damaging pathogen of wheat in Europe. A gene-for-gene (GFG) interaction between Z. tritici and wheat cultivars carrying the Stb6 resistance gene has been postulated for many years, but the genes have not been identified. We identified AvrStb6 by combining quantitative trait locus m…	Zymoseptoria tritici	Fungus
Zipfel, 2009	No	Review	8.483	Plant pathogen effector; Plant pathogen virulence effector	25.0833	1	1	Zipfel, C	TSL (The Sainsbury Laboratory)	UK	301	Current Opinion in Plant Biology	2009	PTI	Immune receptor	-	Early molecular events in PAMP-triggered immunity	In plant innate immunity, the first line of microbial recognition leading to active defence responses relies on the perception of pathogen-associated molecular patterns (PAMPs) by pattern-recognition receptors (PRRs). This recognition leads to PAMP-triggered immunity (PTI). Despite the numerous PAMPs recognised by plants, only a handful of PRRs are characterised. For most, they correspond to tran…	-	-
Zvereva & Pooggin, 2012	No	Review	4.001	Plant pathogen avirulence effector	12.4444	1	1	Pooggin,MM	University of Basel	Switzerland	112	Viruses	2012	General review	Host immunity	-	Silencing and Innate Immunity in Plant Defense Against Viral and Non-Viral Pathogens	The frontline of plant defense against non-viral pathogens such as bacteria, fungi and oomycetes is provided by transmembrane pattern recognition receptors that detect conserved pathogen-associated molecular patterns (PAMPs), leading to pattern-triggered immunity (PTI). To counteract this innate defense, pathogens deploy effector proteins with a primary function to suppress PTI. In specific cases…	-	-
