# Supplementary material for: A survey of highly cited studies on plant pathogen effectors during the last two decades (2000-2020)
Source: Front Plant Sci. 2022 Dec 5;13:920281. doi: 10.3389/fpls.2022.920281 (PMC9762492; doi:10.3389/fpls.2022.920281)
Supplement: Supplementary file 1 [file DataSheet_1.zip › Data Sheet 1 (17)/Dataset 3.xlsx]

## Sheet: Dataset 3
Louet_Dataset3	Louet_Dataset3
Keyword search that identified the HIPE-fun	Highly Influential studies in plant Pathogen Effectors focused on fungi (HIPE-fun) reference	HIPE publication year (Figure 5)	Citation rank of the HIPE-fun (i.e. rank of the publication on the Web of Science database based on the number of citations, accessed in july 2021) (Figure 5)	Number of publications (during the time period, accessed in july 2021) (Figure 5)	Lifestyle addressed in the HIPE-fun (if any; '-': no lifestyle emphasized in the HIPE-fun) (Figure 5)	Fungus (or group of fungus) addressed in the HIPE-fun (if any; '-': no fungus emphasized in the HIPE-fun) (Figure 5 & Table 2)	HIPE-fun annual citation rate (i.e. average number of citations received per year, accessed in july 2021) (Table 2)
Plant pathogen effector	Fiegen & Knogge, 2002	2002	34	36	Hemibiotroph	Rhynchosporium secalis	0.777778
Plant pathogen effector; Plant pathogen virulence effector	Kinane & Oliver, 2003	2003	48	52	Biotroph	Blumeria graminis	0.941176
Plant pathogen effector; Plant pathogen virulence effector	Ayliffe et al., 2004	2004	55	63	Biotroph	Puccinia sorghi	1.375
Plant pathogen avirulence effector	Lee et al., 2005	2005	24	68	Necrotroph	Cochliobolus heterostrophus	6.8
Plant pathogen virulence effector	Rooney et al., 2005	2005	4	63	Biotroph	Cladosporium fulvum	20.1333
Plant pathogen avirulence effector	Dodds et al., 2006	2006	2	92	Biotroph	Melamspora lini	36.2143
Plant pathogen effector; Plant pathogen virulence effector	Ridout et al., 2006	2006	57	81	Biotroph	Blumeria graminis	11.9286
Plant pathogen effector	Yahiaoui et al., 2006	2006	50	134	Biotroph	Blumeria graminis	7.85714
Plant pathogen effector; Plant pathogen avirulence effector	Houterman et al., 2007	2007	28	134	Hemibiotroph	Fusarium oxysporum	13.9231
Plant pathogen effector; Plant pathogen virulence effector	Jeong et al., 2007	2007	27	56	Hemibiotroph	Magnaporthe oryzae	7.15385
Plant pathogen effector	Nirmala et al., 2007	2007	46	52	Biotroph	Puccinia graminis f. sp. tritici.	1.76923
Plant pathogen effector	Shen et al., 2007	2007	4	93	Biotroph	Blumeria graminis	36.5385
Plant pathogen effector; Plant pathogen avirulence effector	Stergiopoulos et al., 2007	2007	31	54	Biotroph	Cladosporium fulvum	5.30769
Plant pathogen avirulence effector	van Esse et al., 2007	2007	24	81	Biotroph	Cladosporium fulvum	11.3077
Plant pathogen effector; Plant pathogen avirulence effector; Plant pathogen virulence effector	Bolton et al., 2008	2008	14	102	Biotroph	Cladosporium fulvum	14.5
Plant pathogen avirulence effector	Houterman et al., 2008	2008	11	116	Hemibiotroph	Fusarium oxysporum	18.1667
Plant pathogen avirulence effector	Shabab et al., 2008	2008	21	130	Biotroph	Cladosporium fulvum	14.25
Plant pathogen effector	van Esse et al., 2008	2008	15	102	Biotroph	Cladosporium fulvum	14.25
Plant pathogen effector; Plant pathogen virulence effector	Barret et al., 2009	2009	30	76	Biotroph	Melamspora lini	7.54545
Plant pathogen effector; Plant pathogen avirulence effector	Houterman et al., 2009	2009	15	61	Hemibiotroph	Fusarium oxysporum f. sp. lycopersici	13.1818
Plant pathogen effector; Plant pathogen virulence effector	Lee et al., 2009	2009	9	45	Hemibiotroph	Magnaporthe oryzae	15.3636
Plant pathogen avirulence effector	Mosquera et al., 2009	2009	13	115	Hemibiotroph	Magnaporthe oryzae	17.7273
Plant pathogen effector; Plant pathogen virulence effector	Motteram et al., 2009	2009	27	76	Hemibiotroph	Zymoseptoria tritici	8.09091
Plant pathogen effector; Plant pathogen avirulence effector	Narusaka et al., 2009	2009	17	184	Hemibiotroph	Colletotrichum higginsianum	20.4545
Plant pathogen effector; Plant pathogen virulence effector	de Jonge et al., 2010	2010	8	195	Biotroph	Cladosporium fulvum	40
Plant pathogen avirulence effector; Plant pathogen virulence effector	Khang et al., 2010	2010	6	65	Hemibiotroph	Magnaporthe oryzae	22.4
Plant pathogen effector; Plant pathogen avirulence effector; Plant pathogen virulence effector	Rafiqi et al., 2010	2010	10	65	Biotroph	Melamspora lini	12.4
Plant pathogen effector; Plant pathogen avirulence effector; Plant pathogen virulence effector	Schirawski et al., 2010	2010	17	116	Biotroph	Ustilago maydis; Sporisorium reilianum	20.1
Plant pathogen effector; Plant pathogen virulence effector	Spanu et al., 2010	2010	6	195	Biotroph	Blumeria graminis	46.9
Plant pathogen virulence effector	Van de Wouw et al., 2010	2010	15	65	Hemibiotroph	Leptosphaeria maculans	10.4
Plant pathogen effector	Chuma et al., 2011	2011	7	65	Hemibiotroph	Magnaporthe oryzae	14.8889
Plant pathogen effector	Djamei et al., 2011	2011	10	195	Biotroph	Ustilago maydis	33.1111
Plant pathogen virulence effector	Doehlemann et al., 2011	2011	18	65	Biotroph	Ustilago maydis	9.55556
Plant pathogen virulence effector	Duplessis et al., 2011	2011	10	273	Biotroph	Melamspora larici-populina; Puccinia graminis	42.3333
Plant pathogen effector	Klosterman et al., 2011	2011	12	195	Hemibiotroph	Verticillium dahliae	31
Plant pathogen effector; Plant pathogen avirulence effector	Nowara et al., 2011	2011	9	195	Biotroph	Blumeria graminis	35.5556
Plant pathogen virulence effector	Rouxel et al., 2011	2011	1	65	Hemibiotroph	Leptosphaeria maculans	30.5556
Plant pathogen avirulence effector; Plant pathogen virulence effector	Bai et al., 2012	2012	5	62	Biotroph	Blumeria graminis f. sp. hordei	17
Plant pathogen avirulence effector	de Jonge et al., 2012	2012	3	183	Hemibiotroph	Verticillium dahliae	36.875
Plant pathogen virulence effector	de Wit et al., 2012	2012	4	62	Biotroph	Cladosporium fulvum	17.5
Plant pathogen effector	Kleemann et al., 2012	2012	6	146	Hemibiotroph	Colletotrichum higginsianum	24
Plant pathogen effector	Mentlak et al., 2012	2012	5	244	Biotroph	Cladosporium fulvum	33.875
Plant pathogen effector	O'Connell et al., 2012	2012	2	342	Hemibiotroph	Colletotrichum higginsianum	59
Plant pathogen avirulence effector	Park et al., 2012	2012	5	183	Hemibiotroph	Magnaporthe oryzae	27.125
Plant pathogen avirulence effector	Saunders et al., 2012	2012	3	62	Biotroph	Puccinia graminis f. sp. tritici	18.375
Plant pathogen avirulence effector	Tisserant et al., 2012	2012	11	342	Biotroph	Glomus intraradices	24.875
Plant pathogen avirulence effector	de Jonge et al., 2013	2013	9	146	Hemibiotroph	Verticillium dahliae	24.1429
Plant pathogen avirulence effector; Plant pathogen virulence effector	Larkan et al., 2013	2013	6	62	Hemibiotroph	Leptosphaeria maculans	16.4286
Plant pathogen avirulence effector	Weiberg et al., 2013	2013	1	244	Necrotroph	Botrytis cinerea	67.7143
Plant pathogen avirulence effector	Blumke et al., 2014	2014	22	173	Hemibiotroph	Fusarium graminearum	10.6667
Plant pathogen avirulence effector	Cesari et al., 2014	2014	6	241	Hemibiotroph	Magnaporthe oryzae	23.1667
Plant pathogen avirulence effector	Gawehns et al., 2014	2014	23	173	Hemibiotroph	Fusarium oxysporum	10.5
Plant pathogen effector; Plant pathogen avirulence effector	Grandaubert et al., 2014	2014	5	56	Hemibiotroph	Leptosphaeria maculans; Leptosphaeria biglobosa	14
Plant pathogen virulence effector	Guyon et al., 2014	2014	12	299	Necrotroph	Sclerotinia sclerotiorum	19.6667
Plant pathogen avirulence effector	Liu et al., 2014	2014	9	425	Hemibiotroph	Verticillium dahliae	24.6667
Plant pathogen virulence effector	Plett et al., 2014	2014	8	425	Symbiont	Laccaria bicolor	28.3333
Plant pathogen avirulence effector	Que et al., 2014	2014	24	173	Biotroph	Sporisorium scitamineum	10.3333
Plant pathogen effector	Soyer et al., 2014	2014	3	56	Hemibiotroph	Leptosphaeria maculans	17.6667
Plant pathogen avirulence effector	Upadhyaya et al., 2014	2014	9	56	Biotroph	Puccinia graminis f. sp. tritici; Melampsora lini; Magnaporthe oryzae	10.8333
Plant pathogen effector; Plant pathogen avirulence effector	Weßling et al., 2014	2014	5	425	Biotroph	Golovinomyces orontii	31.6667
Plant pathogen effector; Plant pathogen avirulence effector; Plant pathogen virulence effector	Bourras et al., 2015	2015	6	56	Biotroph	Blumeria graminis	14.4
Plant pathogen effector	Larkan et al., 2015	2015	8	56	Hemibiotroph	Leptosphaeria maculans	13.4
Plant pathogen virulence effector	Petre et al., 2015	2015	18	173	Biotroph	Melamspora larici-populina	15.2
Plant pathogen effector	Rudd et al., 2015	2015	8	299	Hemibiotroph	Zymoseptoria tritici	27.6
Plant pathogen avirulence effector	Anderson et al., 2016	2016	11	65	Biotroph	Melamspora lini	7.75
Plant pathogen virulence effector	Chanclud et al., 2016	2016	9	208	Hemibiotroph	Magnaporthe oryzae	15.75
Plant pathogen effector; Plant pathogen avirulence effector	Faino et al., 2016	2016	8	366	Hemibiotroph	Verticillium dahliae	24.75
Plant pathogen avirulence effector	Haddadi et al., 2016	2016	10	65	Hemibiotroph	Leptosphaeria maculans	7.75
Plant pathogen avirulence effector	Kroj et al., 2016	2016	9	523	Hemibiotroph	Magnaporthe oryzae	26
Plant pathogen avirulence effector	Lu et al., 2016	2016	4	65	Biotroph	Blumeria graminis f. sp. hordei	14.5
Plant pathogen avirulence effector	Lyu et al., 2016	2016	11	208	Necrotroph	Sclerotinia sclerotiorum	15.5
Plant pathogen avirulence effector	Plissonneau et al., 2016	2016	9	137	Hemibiotroph	Leptosphaeria maculans	14.5
Plant pathogen avirulence effector	Schmidt et al., 2016	2016	8	65	Hemibiotroph	Fusarium oxysporum f. sp. melonis	10.5
Plant pathogen effector; Plant pathogen avirulence effector	Sperschneider et al., 2016	2016	2	523	-	-	40.5
Plant pathogen avirulence effector	Wang et al., 2016	2016	1	523	Necrotroph	Botrytis cinerea	49
Plant pathogen virulence effector	Wang et al., 2016	2016	4	523	Hemibiotroph	Magnaporthe oryzae	36.75
Plant pathogen effector	Derbyshire et al., 2017	2017	7	208	Necrotroph	Sclerotinia sclerotiorum	23.6667
Plant pathogen avirulence effector	Ramachandran et al., 2017	2017	16	65	Biotroph	Puccinia graminis	9
Plant pathogen effector; Plant pathogen avirulence effector; Plant pathogen virulence effector	Sperschneider et al., 2017	2017	7	366	-	-	34.3333
Plant pathogen virulence effector	Kema et al., 2018	2018	4	32	Hemibiotroph	Zymoseptoria tritici	16
Plant pathogen effector; Plant pathogen virulence effector	Plissonneau et al., 2018	2018	7	212	Hemibiotroph	Zymoseptoria tritici	24.5
Plant pathogen virulence effector	Saintenac et al., 2018	2018	3	167	Hemibiotroph	Zymoseptoria tritici	33
Plant pathogen effector	Schwessinger et al., 2018	2018	6	122	Biotroph	Puccinia striiformis f. sp. tritici	19
Plant pathogen virulence effector	Sperschneider et al., 2018	2018	2	212	-	-	48.5
Plant pathogen effector; Plant pathogen virulence effector	Sperschneider et al., 2018	2018	2	32	-	-	22
Plant pathogen avirulence effector	Gao et al., 2019	2019	2	126	Hemibiotroph	Verticillium dahliae	22
Plant pathogen effector; Plant pathogen virulence effector	Han et al., 2019	2019	14	219	Biotroph	Ustilago maydis	21
Plant pathogen virulence effector	Irieda et al., 2019	2019	7	126	Hemibiotroph	Colletotrichum tofieldiae	21
Plant pathogen effector; Plant pathogen avirulence effector; Plant pathogen virulence effector	Pennington et al., 2019	2019	13	312	Biotroph	Blumeria graminis	24
Plant pathogen virulence effector	Petit-Houdenot et al., 2019	2019	8	30	Hemibiotroph	Leptosphaeria maculans	11
Plant pathogen effector; Plant pathogen virulence effector	Saur et al., 2019	2019	7	171	Biotroph	Blumeria graminis	27
Plant pathogen virulence effector	Saur et al., 2019	2019	11	30	Biotroph	Puccinia graminis f. sp. tritici	8
Plant pathogen effector; Plant pathogen virulence effector	Baetsen-Young et al., 2020	2020	5	127	Hemibiotroph	Fusarium virguliforme	7
Plant pathogen effector	Fouche et al., 2020	2020	8	225	Hemibiotroph	Zymoseptoria tritici	8
Plant pathogen effector; Plant pathogen virulence effector	Li et al., 2020	2020	2	27	Biotroph	Puccinia striiformis f. sp. tritici	5
Plant pathogen avirulence effector	Lidner et al., 2020	2020	4	27	Biotroph	Blumeria graminis f. sp. tritici	3
Plant pathogen virulence effector	Muria-Gonzalez et al., 2020	2020	5	27	Necrotroph	Pyrenophora teres f. teres	3
Plant pathogen effector; Plant pathogen virulence effector	Navathe et al., 2020	2020	3	127	Necrotroph	Bipolaris sorokiniana	8
Plant pathogen effector; Plant pathogen virulence effector	Tang et al., 2020	2020	12	323	Necrotroph	Sclerotinia sclerotiorum	8
Plant pathogen effector; Plant pathogen avirulence effector	Wang et al., 2020	2020	9	323	Biotroph	Puccinia striiformis	9
